# Supplementary material for: Genetic constraints in genes exhibiting splicing plasticity in facultative diapause
Source: Heredity (Edinb). 2024 Jan 30;132(3):142–55. doi: 10.1038/s41437-024-00669-2 (PMC10923799; doi:10.1038/s41437-024-00669-2)
Supplement: Supplementary file 2 — Table S6 [file 41437_2024_669_MOESM2_ESM.txt]

Feature	Tissue	Cluster	GeneID	Preferred_name	Description
Exons	Head	1	PieNap_g10229	NA	NA
Exons	Head	1	PieNap_g10967	-	Human growth factor-like EGF
Exons	Head	1	PieNap_g11058	-	Nucleotidyltransferase activity. It is involved in the biological process described with NAD biosynthetic process
Exons	Head	1	PieNap_g11196	-	N-terminal domain of galactosyltransferase
Exons	Head	1	PieNap_g11224	-	Leucine-rich repeat
Exons	Head	1	PieNap_g11346	tmod	binding. It is involved in the biological process described with pointed-end actin filament capping
Exons	Head	1	PieNap_g12087	Hip1	I/LWEQ domain
Exons	Head	1	PieNap_g12345	-	Splicing factor 1 helix-hairpin domain
Exons	Head	1	PieNap_g12575	NA	NA
Exons	Head	1	PieNap_g13054	Dek	DNA binding
Exons	Head	1	PieNap_g13252	-	Microtubule binding. It is involved in the biological process described with microtubule cytoskeleton organization
Exons	Head	1	PieNap_g14466	-	ARID/BRIGHT DNA binding domain
Exons	Head	1	PieNap_g14677	-	nucleic acid binding
Exons	Head	1	PieNap_g14805	sgg	It is involved in the biological process described with protein phosphorylation
Exons	Head	1	PieNap_g15094	-	Putative DNA-binding (bihelical) motif predicted to be involved in chromosomal organisation
Exons	Head	1	PieNap_g15170	-	Pleckstrin homology domain.
Exons	Head	1	PieNap_g1549	arm	Armadillo/beta-catenin-like repeat
Exons	Head	1	PieNap_g1585	NA	NA
Exons	Head	1	PieNap_g1937	Rga	NOT2 / NOT3 / NOT5 family
Exons	Head	1	PieNap_g2095	-	HEC/Ndc80p family
Exons	Head	1	PieNap_g2457	MTA1-like	MTA R1 domain
Exons	Head	1	PieNap_g3179	-	-
Exons	Head	1	PieNap_g3201	-	It is involved in the biological process described with
Exons	Head	1	PieNap_g3235	-	Protein of unknown function DUF89
Exons	Head	1	PieNap_g3396	-	Domain present in PSD-95, Dlg, and ZO-1/2.
Exons	Head	1	PieNap_g431	Hsf	Sequence-specific DNA binding. It is involved in the biological process described with
Exons	Head	1	PieNap_g4568	serp	Chitin-binding domain type 2
Exons	Head	1	PieNap_g5437	-	Nuclear distribution protein
Exons	Head	1	PieNap_g5899	-	RNA recognition motif
Exons	Head	1	PieNap_g6987	Sep2	Septin
Exons	Head	1	PieNap_g7105	-	Immunoglobulin C-2 Type
Exons	Head	1	PieNap_g779	-	Cation transporter/ATPase, N-terminus
Exons	Head	1	PieNap_g7955	-	ATP synthase subunit S
Exons	Head	1	PieNap_g8522	Cda5	Polysaccharide deacetylase
Exons	Head	1	PieNap_g897	-	HAT (Half-A-TPR) repeats
Exons	Head	1	PieNap_g910	-	Exocyst complex component Sec10
Exons	Head	1	PieNap_g9826	-	maintenance of centrosome location
Exons	Head	2	PieNap_g10760	-	water channel activity
Exons	Head	2	PieNap_g10902	alpha-Spec	Ca2+ insensitive EF hand
Exons	Head	2	PieNap_g11242	-	superoxide-generating NADPH oxidase activator activity
Exons	Head	2	PieNap_g11550	-	BTB/POZ domain
Exons	Head	2	PieNap_g11551	-	Zinc finger, C2H2 type
Exons	Head	2	PieNap_g12138	NA	NA
Exons	Head	2	PieNap_g12233	-	Smoothelin cytoskeleton protein
Exons	Head	2	PieNap_g12234	-	Smoothelin cytoskeleton protein
Exons	Head	2	PieNap_g12855	-	Zinc-binding domain present in Lin-11, Isl-1, Mec-3.
Exons	Head	2	PieNap_g13373	-	Phosphatidylinositol-4-phosphate 5-Kinase
Exons	Head	2	PieNap_g13386	Tm1	Tropomyosin like
Exons	Head	2	PieNap_g13965	-	Protein tyrosine kinase
Exons	Head	2	PieNap_g14313	-	Calponin homology domain
Exons	Head	2	PieNap_g15478	cib	Thymosin beta actin-binding motif.
Exons	Head	2	PieNap_g16196	-	cGMP-dependent protein kinase interacting domain
Exons	Head	2	PieNap_g1865	Myo18	Belongs to the TRAFAC class myosin-kinesin ATPase superfamily. Myosin family
Exons	Head	2	PieNap_g274	-	It is involved in the biological process described with peptidyl-amino acid modification
Exons	Head	2	PieNap_g2767	-	Lytic polysaccharide mono-oxygenase, cellulose-degrading
Exons	Head	2	PieNap_g284	14-3-3zeta	14-3-3 homologues
Exons	Head	2	PieNap_g3172	SCRB9	CD36 family
Exons	Head	2	PieNap_g3232	sm	RNA recognition motif. (a.k.a. RRM, RBD, or RNP domain)
Exons	Head	2	PieNap_g3233	sm	RNA recognition motif. (a.k.a. RRM, RBD, or RNP domain)
Exons	Head	2	PieNap_g3305	-	Guanylate kinase homologues.
Exons	Head	2	PieNap_g3639	-	Protein kinase C terminal domain
Exons	Head	2	PieNap_g3701	-	Zinc-binding domain present in Lin-11, Isl-1, Mec-3.
Exons	Head	2	PieNap_g4009	-	O-methyltransferase activity. It is involved in the biological process described with RNA methylation
Exons	Head	2	PieNap_g4775	-	HOIP UBA domain pair
Exons	Head	2	PieNap_g5604	-	Ca2+ insensitive EF hand
Exons	Head	2	PieNap_g6213	-	It is involved in the biological process described with protein phosphorylation
Exons	Head	2	PieNap_g6468	-	LIM-domain binding protein
Exons	Head	2	PieNap_g7355	-	Troponin t
Exons	Head	2	PieNap_g7943	-	Munc13 (mammalian uncoordinated) homology domain
Exons	Head	2	PieNap_g8877	-	Cyclin_C
Exons	Head	2	PieNap_g9992	-	interkinetic nuclear migration
Exons	Head	3	PieNap_g1006	-	-
Exons	Head	3	PieNap_g10197	-	Eps15 homology domain
Exons	Head	3	PieNap_g10294	rept	Proposed core component of the chromatin remodeling Ino80 complex which is involved in transcriptional regulation, DNA replication and probably DNA repair
Exons	Head	3	PieNap_g10868	-	Domain of unknown function (DUF4799)
Exons	Head	3	PieNap_g11546	-	BTB And C-terminal Kelch
Exons	Head	3	PieNap_g12138	NA	NA
Exons	Head	3	PieNap_g12194	-	6-phosphofructo-2-kinase
Exons	Head	3	PieNap_g12262	-	Beta-catenin binding. It is involved in the biological process described with negative regulation of Wnt signaling pathway
Exons	Head	3	PieNap_g12339	-	RNA recognition motif
Exons	Head	3	PieNap_g12340	-	RNA recognition motif
Exons	Head	3	PieNap_g12359	-	Diacylglycerol kinase accessory domain (presumed)
Exons	Head	3	PieNap_g13268	-	Phosphoinositide 3-kinase C2
Exons	Head	3	PieNap_g13496	-	bZIP transcription factor
Exons	Head	3	PieNap_g13564	MBD-like	Methyl-CpG binding domain
Exons	Head	3	PieNap_g13797	-	RPR
Exons	Head	3	PieNap_g13879	-	-
Exons	Head	3	PieNap_g14159	-	Rab GTPase activator activity. It is involved in the biological process described with regulation of Rab GTPase activity
Exons	Head	3	PieNap_g14452	-	nucleic acid binding
Exons	Head	3	PieNap_g14546	-	Basic region leucine zipper
Exons	Head	3	PieNap_g15038	hppy	Protein tyrosine kinase
Exons	Head	3	PieNap_g16020	-	MSP (Major sperm protein) domain
Exons	Head	3	PieNap_g16049	-	ankyrin repeat
Exons	Head	3	PieNap_g16069	-	Zinc ion binding
Exons	Head	3	PieNap_g16111	-	Protein tyrosine phosphatase, catalytic domain
Exons	Head	3	PieNap_g16122	-	Laminin B domain
Exons	Head	3	PieNap_g16162	LanA	Laminin Domain II
Exons	Head	3	PieNap_g1965	-	Retinoic acid induced 16-like protein
Exons	Head	3	PieNap_g217	-	A domain family that is part of the cupin metalloenzyme superfamily.
Exons	Head	3	PieNap_g233	-	Biogenesis of lysosome-related organelles complex 1 subunit
Exons	Head	3	PieNap_g2781	-	Sugar (and other) transporter
Exons	Head	3	PieNap_g2912	-	CLIP1 zinc knuckle
Exons	Head	3	PieNap_g2942	-	Inositol polyphosphate kinase
Exons	Head	3	PieNap_g3144	-	Biotin carboxylase C-terminal domain
Exons	Head	3	PieNap_g346	Tret1	Sugar (and other) transporter
Exons	Head	3	PieNap_g3886	-	C2H2-type zinc finger
Exons	Head	3	PieNap_g3956	-	Bromodomain extra-terminal - transcription regulation
Exons	Head	3	PieNap_g4010	-	Polycystin cation channel
Exons	Head	3	PieNap_g4162	-	SET (Su(var)3-9, Enhancer-of-zeste, Trithorax) domain
Exons	Head	3	PieNap_g4208	-	Elongation factor TS
Exons	Head	3	PieNap_g4568	serp	Chitin-binding domain type 2
Exons	Head	3	PieNap_g4740	-	Aminotransferase class-V
Exons	Head	3	PieNap_g4818	-	PMP-22/EMP/MP20/Claudin tight junction
Exons	Head	3	PieNap_g4941	-	Domain of unknown function (DUF4774)
Exons	Head	3	PieNap_g498	-	Tumour protein D52 family
Exons	Head	3	PieNap_g5422	-	Zinc ion binding
Exons	Head	3	PieNap_g5650	-	Protein heterodimerization activity
Exons	Head	3	PieNap_g5820	-	Histidyl-tRNA synthetase
Exons	Head	3	PieNap_g5899	-	RNA recognition motif
Exons	Head	3	PieNap_g5974	-	nucleic acid binding
Exons	Head	3	PieNap_g6999	Rbcn-3A	WD40 repeats
Exons	Head	3	PieNap_g7199	-	Otopetrin
Exons	Head	3	PieNap_g7527	-	Alpha/beta hydrolase family
Exons	Head	3	PieNap_g7623	-	Allows the formation of correctly charged Gln-tRNA(Gln) through the transamidation of misacylated Glu-tRNA(Gln) in the mitochondria. The reaction takes place in the presence of glutamine and ATP through an activated gamma-phospho-Glu- tRNA(Gln)
Exons	Head	3	PieNap_g7981	-	GIY-YIG catalytic domain
Exons	Head	3	PieNap_g8077	-	nucleic acid binding
Exons	Head	3	PieNap_g8102	-	ionotropic glutamate receptor activity
Exons	Head	3	PieNap_g8428	Unc-89	Immunoglobulin
Exons	Head	3	PieNap_g8697	-	Rab subfamily of small GTPases
Exons	Head	3	PieNap_g8924	-	Cytochrome P450
Exons	Head	3	PieNap_g9163	-	-
Exons	Head	3	PieNap_g9645	VhaSFD	V-ATPase subunit H
Exons	Head	3	PieNap_g9787	-	-
Exons	Head	3	PieNap_g9852	-	Phosphorylase b kinase catalyzes the phosphorylation of serine in certain substrates, including troponin I
Exons	Head	4	PieNap_g11203	btsz	It is involved in the biological process described with
Exons	Head	4	PieNap_g12374	-	positive regulation of small GTPase mediated signal transduction
Exons	Head	4	PieNap_g13107	-	Pacifastin inhibitor (LCMII)
Exons	Head	4	PieNap_g13252	-	Microtubule binding. It is involved in the biological process described with microtubule cytoskeleton organization
Exons	Head	4	PieNap_g1352	-	RNA binding
Exons	Head	4	PieNap_g14106	stai	Stathmin family
Exons	Head	4	PieNap_g14307	-	Uncharacterized conserved protein (DUF2181)
Exons	Head	4	PieNap_g14717	-	Microtubule-Associated protein Jupiter
Exons	Head	4	PieNap_g14801	Mf	Myofilin
Exons	Head	4	PieNap_g15118	-	CBL proto-oncogene N-terminus, SH2-like domain
Exons	Head	4	PieNap_g15623	-	EF hand
Exons	Head	4	PieNap_g16100	-	Fibronectin type 3 domain
Exons	Head	4	PieNap_g16103	-	Spectrin repeat
Exons	Head	4	PieNap_g2306	-	7 transmembrane sweet-taste receptor of 3 GCPR
Exons	Head	4	PieNap_g2912	-	CLIP1 zinc knuckle
Exons	Head	4	PieNap_g331	-	Myosin. Large ATPases.
Exons	Head	4	PieNap_g385	grh	epithelial cell morphogenesis involved in placental branching
Exons	Head	4	PieNap_g4009	-	O-methyltransferase activity. It is involved in the biological process described with RNA methylation
Exons	Head	4	PieNap_g4291	-	It is involved in the biological process described with signal transduction
Exons	Head	4	PieNap_g4451	NA	NA
Exons	Head	4	PieNap_g488	-	Adenylate cyclase associated (CAP) C terminal
Exons	Head	4	PieNap_g5146	-	Actin binding. It is involved in the biological process described with cytoskeleton organization
Exons	Head	4	PieNap_g556	-	Low-density lipoprotein receptor domain class A
Exons	Head	4	PieNap_g7344	NA	NA
Exons	Head	4	PieNap_g779	-	Cation transporter/ATPase, N-terminus
Exons	Head	4	PieNap_g7935	-	Periplasmic binding protein
Exons	Head	4	PieNap_g8534	-	Glycosyl transferase family 8
Exons	Head	4	PieNap_g8683	Argk	ATP:guanido phosphotransferase, C-terminal catalytic domain
Exons	Head	4	PieNap_g8969	-	tissue development
Exons	Head	4	PieNap_g9110	-	PDZ domain
Exons	Head	5	PieNap_g1023	-	Diacylglycerol acyltransferase
Exons	Head	5	PieNap_g10560	-	Filamin-type immunoglobulin domains
Exons	Head	5	PieNap_g11252	-	K homology RNA-binding domain
Exons	Head	5	PieNap_g11498	Moe	Ezrin/radixin/moesin family
Exons	Head	5	PieNap_g11726	-	Uncharacterised protein family, YAP/Alf4/glomulin
Exons	Head	5	PieNap_g12015	Atg1	Domain of unknown function (DUF3543)
Exons	Head	5	PieNap_g12233	-	Smoothelin cytoskeleton protein
Exons	Head	5	PieNap_g12629	-	peptidase activity
Exons	Head	5	PieNap_g12855	-	Zinc-binding domain present in Lin-11, Isl-1, Mec-3.
Exons	Head	5	PieNap_g13265	-	It is involved in the biological process described with
Exons	Head	5	PieNap_g13266	-	Isocitrate/isopropylmalate dehydrogenase
Exons	Head	5	PieNap_g13386	Tm1	Tropomyosin like
Exons	Head	5	PieNap_g1361	E75	Ligand binding domain of hormone receptors
Exons	Head	5	PieNap_g1362	E75	Ligand binding domain of hormone receptors
Exons	Head	5	PieNap_g1363	-	c4 zinc finger in nuclear hormone receptors
Exons	Head	5	PieNap_g14027	-	RNA pseudouridylate synthase
Exons	Head	5	PieNap_g14313	-	Calponin homology domain
Exons	Head	5	PieNap_g14778	-	protein serine threonine kinase activity. It is involved in the biological process described with protein phosphorylation
Exons	Head	5	PieNap_g1501	TpnC47D	EF hand
Exons	Head	5	PieNap_g15199	-	Reticulon-like protein
Exons	Head	5	PieNap_g15273	-	ABC transporter
Exons	Head	5	PieNap_g15321	-	Phosphorylase superfamily
Exons	Head	5	PieNap_g15801	-	Phosphatidylinositol phosphate kinases
Exons	Head	5	PieNap_g16196	-	cGMP-dependent protein kinase interacting domain
Exons	Head	5	PieNap_g16197	-	Ankyrin repeat
Exons	Head	5	PieNap_g16230	-	Formin Homology 2 Domain
Exons	Head	5	PieNap_g2095	-	HEC/Ndc80p family
Exons	Head	5	PieNap_g2124	-	positive regulation of protein homodimerization activity
Exons	Head	5	PieNap_g3180	Fas3	coreceptor-mediated virion attachment to host cell
Exons	Head	5	PieNap_g3639	-	Protein kinase C terminal domain
Exons	Head	5	PieNap_g3692	-	Dehydrogenase E1 component
Exons	Head	5	PieNap_g3700	-	Zinc-binding domain present in Lin-11, Isl-1, Mec-3.
Exons	Head	5	PieNap_g3701	-	Zinc-binding domain present in Lin-11, Isl-1, Mec-3.
Exons	Head	5	PieNap_g3873	-	Poly (ADP-ribose) glycohydrolase (PARG)
Exons	Head	5	PieNap_g4015	-	Leucine rich repeat
Exons	Head	5	PieNap_g4164	NA	NA
Exons	Head	5	PieNap_g4438	-	high mobility group
Exons	Head	5	PieNap_g4454	-	Regulator of the Hippo SWH (Sav Wts Hpo) signaling pathway, a signaling pathway that plays a pivotal role in organ size control and tumor suppression by restricting proliferation and promoting apoptosis. The core of this pathway is composed of a kinase cascade wherein Hippo (Hpo), in complex with its regulatory protein Salvador (Sav), phosphorylates and activates Warts (Wts) in complex with its r…
Exons	Head	5	PieNap_g4455	-	Regulator of the Hippo SWH (Sav Wts Hpo) signaling pathway, a signaling pathway that plays a pivotal role in organ size control and tumor suppression by restricting proliferation and promoting apoptosis. The core of this pathway is composed of a kinase cascade wherein Hippo (Hpo), in complex with its regulatory protein Salvador (Sav), phosphorylates and activates Warts (Wts) in complex with its r…
Exons	Head	5	PieNap_g4610	Phlpp	Serine/threonine phosphatases, family 2C, catalytic domain
Exons	Head	5	PieNap_g4696	-	Possible plasma membrane-binding motif in junctophilins, PIP-5-kinases and protein kinases.
Exons	Head	5	PieNap_g5253	-	Nuclear protein MDM1
Exons	Head	5	PieNap_g5420	-	zinc ion binding. It is involved in the biological process described with steroid hormone mediated signaling pathway
Exons	Head	5	PieNap_g5604	-	Ca2+ insensitive EF hand
Exons	Head	5	PieNap_g5747	Dsp1	high mobility group
Exons	Head	5	PieNap_g6482	-	-
Exons	Head	5	PieNap_g6529	-	Aldo/keto reductase family
Exons	Head	5	PieNap_g779	-	Cation transporter/ATPase, N-terminus
Exons	Head	5	PieNap_g8413	-	It is involved in the biological process described with signal transduction
Exons	Head	5	PieNap_g8428	Unc-89	Immunoglobulin
Exons	Head	5	PieNap_g902	pnt	erythroblast transformation specific domain
Exons	Head	5	PieNap_g9122	-	EF-hand, calcium binding motif
Exons	Head	5	PieNap_g9124	-	Cation channel complex component UNC80
Exons	Head	5	PieNap_g9167	-	mRNA binding
Exons	Head	6	PieNap_g1398	-	Epidermal growth factor-like domain.
Exons	Head	6	PieNap_g14580	-	myosin II head/neck binding
Exons	Head	6	PieNap_g16049	-	ankyrin repeat
Exons	Head	6	PieNap_g16122	-	Laminin B domain
Exons	Head	6	PieNap_g4138	Rgl	Guanine nucleotide exchange factor for Ras-like small GTPases
Exons	Head	6	PieNap_g4336	spir	actin binding
Exons	Head	6	PieNap_g5331	-	Zinc finger, C2H2 type
Exons	Head	6	PieNap_g7409	Caps	Domain of Unknown Function (DUF1041)
Exons	Head	6	PieNap_g743	-	von Willebrand factor (vWF) type C domain
Exons	Head	6	PieNap_g770	-	PHR domain
Exons	Head	6	PieNap_g8102	-	ionotropic glutamate receptor activity
Exons	Head	6	PieNap_g8498	-	Rab subfamily of small GTPases
Exons	Head	6	PieNap_g8529	-	Nucleoporin subcomplex protein binding to Pom34
Exons	Head	6	PieNap_g8751	-	metalloendopeptidase activity. It is involved in the biological process described with proteolysis
Exons	Head	6	PieNap_g9029	-	Protein of unknown function (DUF1397)
Exons	Head	6	PieNap_g9197	-	Methyl-CpG binding domain
Exons	Head	6	PieNap_g9430	-	Amidase
Exons	Head	6	PieNap_g9981	-	Domain always found upstream of DENN domain, found in a variety of signalling proteins
Exons	Head	7	PieNap_g10650	-	ABC transporter transmembrane region
Exons	Head	7	PieNap_g1074	-	Nucleoside sodium symporter activity. It is involved in the biological process described with transport
Exons	Head	7	PieNap_g11257	-	Catalytic activity. It is involved in the biological process described with nucleoside metabolic process
Exons	Head	7	PieNap_g11498	Moe	Ezrin/radixin/moesin family
Exons	Head	7	PieNap_g11518	-	Zinc ion binding
Exons	Head	7	PieNap_g1199	-	Catalyzes the reversible phosphorylation of S-methyl-5'- thioadenosine (MTA) to adenine and 5-methylthioribose-1-phosphate. Involved in the breakdown of MTA, a major by-product of polyamine biosynthesis. Responsible for the first step in the methionine salvage pathway after MTA has been generated from S- adenosylmethionine. Has broad substrate specificity with 6- aminopurine nucleosides as prefer…
Exons	Head	7	PieNap_g13494	Fur1	Belongs to the peptidase S8 family
Exons	Head	7	PieNap_g14027	-	RNA pseudouridylate synthase
Exons	Head	7	PieNap_g14313	-	Calponin homology domain
Exons	Head	7	PieNap_g14613	-	Insect pheromone/odorant binding protein domains.
Exons	Head	7	PieNap_g15478	cib	Thymosin beta actin-binding motif.
Exons	Head	7	PieNap_g15623	-	EF hand
Exons	Head	7	PieNap_g16069	-	Zinc ion binding
Exons	Head	7	PieNap_g16122	-	Laminin B domain
Exons	Head	7	PieNap_g16305	-	EF-hand domain pair
Exons	Head	7	PieNap_g2134	-	-
Exons	Head	7	PieNap_g2144	-	Spectrin repeats
Exons	Head	7	PieNap_g274	-	It is involved in the biological process described with peptidyl-amino acid modification
Exons	Head	7	PieNap_g3012	-	Choline/ethanolamine kinase
Exons	Head	7	PieNap_g3878	-	-
Exons	Head	7	PieNap_g3994	C3G	Guanine nucleotide exchange factor for Ras-like small GTPases
Exons	Head	7	PieNap_g4	NA	NA
Exons	Head	7	PieNap_g4438	-	high mobility group
Exons	Head	7	PieNap_g4685	-	Transferase activity, transferring hexosyl groups
Exons	Head	7	PieNap_g5080	tud	Tudor domain
Exons	Head	7	PieNap_g5309	Fim	Calponin homology domain
Exons	Head	7	PieNap_g5664	-	Calreticulin family
Exons	Head	7	PieNap_g736	-	Band 4.1 homologues
Exons	Head	7	PieNap_g7746	-	Microtubule binding
Exons	Head	7	PieNap_g8522	Cda5	Polysaccharide deacetylase
Exons	Head	7	PieNap_g8835	-	Calcium ion binding. It is involved in the biological process described with cell cycle arrest
Exons	Head	7	PieNap_g9537	-	Nuclear pore membrane glycoprotein
Exons	Head	7	PieNap_g9750	Clic	Chloride intracellular channel
Exons	Head	8	PieNap_g10298	NA	NA
Exons	Head	8	PieNap_g1083	-	-
Exons	Head	8	PieNap_g13878	-	MyTH4 domain
Exons	Head	8	PieNap_g1398	-	Epidermal growth factor-like domain.
Exons	Head	8	PieNap_g14504	-	WD40 repeats
Exons	Head	8	PieNap_g14976	-	electron carrier activity. It is involved in the biological process described with oxidation-reduction process
Exons	Head	8	PieNap_g15188	-	EF-hand domain
Exons	Head	8	PieNap_g15198	-	Reticulon-like protein
Exons	Head	8	PieNap_g15682	-	It is involved in the biological process described with cytoskeletal anchoring at plasma membrane
Exons	Head	8	PieNap_g16047	-	Acyl-CoA dehydrogenase, C-terminal domain
Exons	Head	8	PieNap_g2993	-	TIR domain
Exons	Head	8	PieNap_g4336	spir	actin binding
Exons	Head	8	PieNap_g5134	fab1	It is involved in the biological process described with
Exons	Head	8	PieNap_g7569	NA	NA
Exons	Head	8	PieNap_g770	-	PHR domain
Exons	Head	8	PieNap_g771	-	PHR domain
Exons	Head	8	PieNap_g9577	-	Cgmp-dependent protein kinase
Exons	Abdomen	1	PieNap_g10197	-	Eps15 homology domain
Exons	Abdomen	1	PieNap_g11149	-	helicase superfamily c-terminal domain
Exons	Abdomen	1	PieNap_g11271	-	Zinc ion binding
Exons	Abdomen	1	PieNap_g11546	-	BTB And C-terminal Kelch
Exons	Abdomen	1	PieNap_g12138	NA	NA
Exons	Abdomen	1	PieNap_g12262	-	Beta-catenin binding. It is involved in the biological process described with negative regulation of Wnt signaling pathway
Exons	Abdomen	1	PieNap_g12339	-	RNA recognition motif
Exons	Abdomen	1	PieNap_g12340	-	RNA recognition motif
Exons	Abdomen	1	PieNap_g12712	-	C2H2-type zinc finger
Exons	Abdomen	1	PieNap_g13386	Tm1	Tropomyosin like
Exons	Abdomen	1	PieNap_g14106	stai	Stathmin family
Exons	Abdomen	1	PieNap_g14546	-	Basic region leucine zipper
Exons	Abdomen	1	PieNap_g16049	-	ankyrin repeat
Exons	Abdomen	1	PieNap_g3956	-	Bromodomain extra-terminal - transcription regulation
Exons	Abdomen	1	PieNap_g4162	-	SET (Su(var)3-9, Enhancer-of-zeste, Trithorax) domain
Exons	Abdomen	1	PieNap_g4568	serp	Chitin-binding domain type 2
Exons	Abdomen	1	PieNap_g4696	-	Possible plasma membrane-binding motif in junctophilins, PIP-5-kinases and protein kinases.
Exons	Abdomen	1	PieNap_g5223	-	Lipid transporter activity. It is involved in the biological process described with lipid transport
Exons	Abdomen	1	PieNap_g7463	-	-
Exons	Abdomen	1	PieNap_g7623	-	Allows the formation of correctly charged Gln-tRNA(Gln) through the transamidation of misacylated Glu-tRNA(Gln) in the mitochondria. The reaction takes place in the presence of glutamine and ATP through an activated gamma-phospho-Glu- tRNA(Gln)
Exons	Abdomen	1	PieNap_g8969	-	tissue development
Exons	Abdomen	1	PieNap_g9167	-	mRNA binding
Exons	Abdomen	2	PieNap_g11149	-	helicase superfamily c-terminal domain
Exons	Abdomen	2	PieNap_g11242	-	superoxide-generating NADPH oxidase activator activity
Exons	Abdomen	2	PieNap_g11551	-	Zinc finger, C2H2 type
Exons	Abdomen	2	PieNap_g12672	-	Mitochondrial carrier required for the biosynthesis of heme, possibly by facilitating 5-aminolevulinate (ALA) production. May act by importing glycine into mitochondria or by exchanging glycine for ALA across the mitochondrial inner membrane
Exons	Abdomen	2	PieNap_g13494	Fur1	Belongs to the peptidase S8 family
Exons	Abdomen	2	PieNap_g1398	-	Epidermal growth factor-like domain.
Exons	Abdomen	2	PieNap_g15199	-	Reticulon-like protein
Exons	Abdomen	2	PieNap_g16122	-	Laminin B domain
Exons	Abdomen	2	PieNap_g16305	-	EF-hand domain pair
Exons	Abdomen	2	PieNap_g2148	-	-
Exons	Abdomen	2	PieNap_g346	Tret1	Sugar (and other) transporter
Exons	Abdomen	2	PieNap_g4	NA	NA
Exons	Abdomen	2	PieNap_g4685	-	Transferase activity, transferring hexosyl groups
Exons	Abdomen	2	PieNap_g4740	-	Aminotransferase class-V
Exons	Abdomen	2	PieNap_g507	-	-
Exons	Abdomen	2	PieNap_g5417	-	Trypsin-like serine protease
Exons	Abdomen	2	PieNap_g7311	-	-
Exons	Abdomen	2	PieNap_g770	-	PHR domain
Exons	Abdomen	2	PieNap_g8522	Cda5	Polysaccharide deacetylase
Exons	Abdomen	2	PieNap_g8529	-	Nucleoporin subcomplex protein binding to Pom34
Exons	Abdomen	2	PieNap_g8751	-	metalloendopeptidase activity. It is involved in the biological process described with proteolysis
Exons	Abdomen	2	PieNap_g9197	-	Methyl-CpG binding domain
Exons	Abdomen	2	PieNap_g9255	-	Metal-dependent single-stranded DNA (ssDNA) exonuclease involved in mitochondrial genome maintenance
Exons	Abdomen	3	PieNap_g1398	-	Epidermal growth factor-like domain.
Exons	Abdomen	3	PieNap_g15198	-	Reticulon-like protein
Exons	Abdomen	3	PieNap_g770	-	PHR domain
Exons	Abdomen	3	PieNap_g771	-	PHR domain
Exons	Abdomen	3	PieNap_g9578	-	Cyclic nucleotide-monophosphate binding domain
Exons	Abdomen	4	PieNap_g10665	msn	Domain found in NIK1-like kinases, mouse citron and yeast ROM1, ROM2
Exons	Abdomen	4	PieNap_g10897	exd	PBC domain
Exons	Abdomen	4	PieNap_g10898	exd	PBC domain
Exons	Abdomen	4	PieNap_g10967	-	Human growth factor-like EGF
Exons	Abdomen	4	PieNap_g11149	-	helicase superfamily c-terminal domain
Exons	Abdomen	4	PieNap_g11498	Moe	Ezrin/radixin/moesin family
Exons	Abdomen	4	PieNap_g11508	-	4'-phosphopantetheinyl transferase superfamily
Exons	Abdomen	4	PieNap_g11518	-	Zinc ion binding
Exons	Abdomen	4	PieNap_g11556	-	NUBPL iron-transfer P-loop NTPase
Exons	Abdomen	4	PieNap_g12174	-	Not1 N-terminal domain, CCR4-Not complex component
Exons	Abdomen	4	PieNap_g12236	-	DEAD-like helicases superfamily
Exons	Abdomen	4	PieNap_g12267	Tango10	BTB POZ domain-containing protein
Exons	Abdomen	4	PieNap_g12343	-	Follistatin/Osteonectin-like EGF domain
Exons	Abdomen	4	PieNap_g12446	-	It is involved in the biological process described with protein phosphorylation
Exons	Abdomen	4	PieNap_g12583	-	Nucleoporin Nup120/160
Exons	Abdomen	4	PieNap_g12588	-	TPR/MLP1/MLP2-like protein
Exons	Abdomen	4	PieNap_g12825	-	CHDCT2 (NUC038) domain
Exons	Abdomen	4	PieNap_g12826	-	CHDCT2 (NUC038) domain
Exons	Abdomen	4	PieNap_g13647	-	RNA recognition motif
Exons	Abdomen	4	PieNap_g13648	-	RNA recognition motif
Exons	Abdomen	4	PieNap_g1386	-	Splicing factor 3B subunit 1
Exons	Abdomen	4	PieNap_g13923	Nipped-A	Belongs to the PI3 PI4-kinase family
Exons	Abdomen	4	PieNap_g14283	Tango1	-
Exons	Abdomen	4	PieNap_g14313	-	Calponin homology domain
Exons	Abdomen	4	PieNap_g14410	-	Nucleoporin FG repeated region
Exons	Abdomen	4	PieNap_g14493	-	Introduces a single-strand break via transesterification at a target site in duplex DNA. Releases the supercoiling and torsional tension of DNA introduced during the DNA replication and transcription by transiently cleaving and rejoining one strand of the DNA duplex. The scissile phosphodiester is attacked by the catalytic tyrosine of the enzyme, resulting in the formation of a DNA-(5'-phosphotyr…
Exons	Abdomen	4	PieNap_g14605	ens	It is involved in the biological process described with microtubule cytoskeleton organization
Exons	Abdomen	4	PieNap_g14682	-	DNA-binding domain
Exons	Abdomen	4	PieNap_g14790	-	Bromo adjacent homology domain
Exons	Abdomen	4	PieNap_g14941	-	Tetratricopeptide repeat
Exons	Abdomen	4	PieNap_g14953	-	Protein tyrosine kinase
Exons	Abdomen	4	PieNap_g15355	-	assists the folding of proteins upon ATP hydrolysis
Exons	Abdomen	4	PieNap_g15363	-	Contains two conserved F residues
Exons	Abdomen	4	PieNap_g15464	-	Synaptobrevin
Exons	Abdomen	4	PieNap_g1549	arm	Armadillo/beta-catenin-like repeat
Exons	Abdomen	4	PieNap_g1555	-	ABC transporter
Exons	Abdomen	4	PieNap_g15669	-	occurring C-terminal to leucine-rich repeats
Exons	Abdomen	4	PieNap_g15682	-	It is involved in the biological process described with cytoskeletal anchoring at plasma membrane
Exons	Abdomen	4	PieNap_g1577	Snr1	SNF5 / SMARCB1 / INI1
Exons	Abdomen	4	PieNap_g15821	-	Tetratricopeptide repeat
Exons	Abdomen	4	PieNap_g2343	-	Phospholipase B
Exons	Abdomen	4	PieNap_g2344	-	Phospholipase B
Exons	Abdomen	4	PieNap_g2367	kinesin-3D	Belongs to the TRAFAC class myosin-kinesin ATPase superfamily. Kinesin family
Exons	Abdomen	4	PieNap_g2457	MTA1-like	MTA R1 domain
Exons	Abdomen	4	PieNap_g3030	-	Surface antigen
Exons	Abdomen	4	PieNap_g3343	Cka	Striatin family
Exons	Abdomen	4	PieNap_g377	tgo	PAS domain
Exons	Abdomen	4	PieNap_g3854	-	RNA binding
Exons	Abdomen	4	PieNap_g3902	-	WWE domain
Exons	Abdomen	4	PieNap_g3956	-	Bromodomain extra-terminal - transcription regulation
Exons	Abdomen	4	PieNap_g4	NA	NA
Exons	Abdomen	4	PieNap_g4056	-	cell differentiation
Exons	Abdomen	4	PieNap_g4349	AIF	Apoptosis-inducing factor, mitochondrion-associated, C-term
Exons	Abdomen	4	PieNap_g4360	-	Zinc ion binding
Exons	Abdomen	4	PieNap_g4361	-	Putative GTP-ase activating proteins for the small GTPase, ARF
Exons	Abdomen	4	PieNap_g4464	hipk	Serine/Threonine protein kinases, catalytic domain
Exons	Abdomen	4	PieNap_g5886	mask	domain-containing protein
Exons	Abdomen	4	PieNap_g5943	Fmr1	K homology RNA-binding domain
Exons	Abdomen	4	PieNap_g6137	-	N-terminal region of glycosyl transferase group 7
Exons	Abdomen	4	PieNap_g6214	-	DZF domain
Exons	Abdomen	4	PieNap_g6561	-	pre-mRNA processing factor 4 (PRP4) like
Exons	Abdomen	4	PieNap_g690	Bruce	Belongs to the ubiquitin-conjugating enzyme family
Exons	Abdomen	4	PieNap_g7463	-	-
Exons	Abdomen	4	PieNap_g7514	-	RIC1
Exons	Abdomen	4	PieNap_g7756	-	SANT SWI3, ADA2, N-CoR and TFIIIB'' DNA-binding domains
Exons	Abdomen	4	PieNap_g7888	eIF3-S10	RNA-binding component of the eukaryotic translation initiation factor 3 (eIF-3) complex, which is involved in protein synthesis of a specialized repertoire of mRNAs and, together with other initiation factors, stimulates binding of mRNA and methionyl-tRNAi to the 40S ribosome. The eIF-3 complex specifically targets and initiates translation of a subset of mRNAs involved in cell proliferation
Exons	Abdomen	4	PieNap_g8378	-	carbohydrate binding
Exons	Abdomen	4	PieNap_g851	-	Proteasome-substrate-size regulator, mid region
Exons	Abdomen	4	PieNap_g882	-	-
Exons	Abdomen	4	PieNap_g900	-	Zinc ion binding
Exons	Abdomen	4	PieNap_g910	-	Exocyst complex component Sec10
Exons	Abdomen	4	PieNap_g9688	-	SPOC domain
Exons	Abdomen	4	PieNap_g9921	-	Hsp70 protein
Exons	Abdomen	5	PieNap_g10436	-	Zinc-finger of C2H2 type
Exons	Abdomen	5	PieNap_g10473	-	Transmembrane protein 131-like
Exons	Abdomen	5	PieNap_g10474	NA	NA
Exons	Abdomen	5	PieNap_g10735	-	Exocyst complex component Sec5
Exons	Abdomen	5	PieNap_g10736	-	Exocyst complex component Sec5
Exons	Abdomen	5	PieNap_g11454	kuz	Homologues of snake disintegrins
Exons	Abdomen	5	PieNap_g11508	-	4'-phosphopantetheinyl transferase superfamily
Exons	Abdomen	5	PieNap_g11545	SA	STAG domain
Exons	Abdomen	5	PieNap_g11889	-	Wiskott Aldrich syndrome homology region 2
Exons	Abdomen	5	PieNap_g12345	-	Splicing factor 1 helix-hairpin domain
Exons	Abdomen	5	PieNap_g12962	BTBD9	Broad-Complex, Tramtrack and Bric a brac
Exons	Abdomen	5	PieNap_g12963	BTBD9	Broad-Complex, Tramtrack and Bric a brac
Exons	Abdomen	5	PieNap_g13020	-	F-box domain
Exons	Abdomen	5	PieNap_g13053	-	Domain of unknown function (DUF1897)
Exons	Abdomen	5	PieNap_g13054	Dek	DNA binding
Exons	Abdomen	5	PieNap_g13648	-	RNA recognition motif
Exons	Abdomen	5	PieNap_g13718	-	Regulator of chromosome condensation (RCC1) repeat
Exons	Abdomen	5	PieNap_g13719	-	FAD dependent oxidoreductase
Exons	Abdomen	5	PieNap_g13724	lkb1	Protein tyrosine kinase
Exons	Abdomen	5	PieNap_g1386	-	Splicing factor 3B subunit 1
Exons	Abdomen	5	PieNap_g14399	-	Alg9-like mannosyltransferase family
Exons	Abdomen	5	PieNap_g14828	-	DNA binding domain with preference for A/T rich regions
Exons	Abdomen	5	PieNap_g14858	-	Protein tyrosine kinase
Exons	Abdomen	5	PieNap_g14953	-	Protein tyrosine kinase
Exons	Abdomen	5	PieNap_g15002	-	BOP1NT (NUC169) domain
Exons	Abdomen	5	PieNap_g15063	-	Kinase-like
Exons	Abdomen	5	PieNap_g15094	-	Putative DNA-binding (bihelical) motif predicted to be involved in chromosomal organisation
Exons	Abdomen	5	PieNap_g1531	-	It is involved in the biological process described with regulation of Rab GTPase activity
Exons	Abdomen	5	PieNap_g15466	-	LLGL2
Exons	Abdomen	5	PieNap_g1549	arm	Armadillo/beta-catenin-like repeat
Exons	Abdomen	5	PieNap_g15669	-	occurring C-terminal to leucine-rich repeats
Exons	Abdomen	5	PieNap_g15682	-	It is involved in the biological process described with cytoskeletal anchoring at plasma membrane
Exons	Abdomen	5	PieNap_g1584	-	Haspin like kinase domain
Exons	Abdomen	5	PieNap_g16439	-	Rab GTPase activator activity. It is involved in the biological process described with regulation of Rab GTPase activity
Exons	Abdomen	5	PieNap_g2457	MTA1-like	MTA R1 domain
Exons	Abdomen	5	PieNap_g291	-	Histone methylation protein DOT1
Exons	Abdomen	5	PieNap_g303	-	INTS6/SAGE1/DDX26B/CT45 C-terminus
Exons	Abdomen	5	PieNap_g3033	-	Kinase associated domain 1
Exons	Abdomen	5	PieNap_g3665	-	protein serine threonine kinase activity. It is involved in the biological process described with protein phosphorylation
Exons	Abdomen	5	PieNap_g377	tgo	PAS domain
Exons	Abdomen	5	PieNap_g385	grh	epithelial cell morphogenesis involved in placental branching
Exons	Abdomen	5	PieNap_g4057	shi	Dynamin GTPase effector domain
Exons	Abdomen	5	PieNap_g4361	-	Putative GTP-ase activating proteins for the small GTPase, ARF
Exons	Abdomen	5	PieNap_g4641	-	domain found in Plexins, Semaphorins and Integrins
Exons	Abdomen	5	PieNap_g5613	-	VPS10
Exons	Abdomen	5	PieNap_g5625	-	Metal ion binding
Exons	Abdomen	5	PieNap_g5626	-	Metal ion binding
Exons	Abdomen	5	PieNap_g5943	Fmr1	K homology RNA-binding domain
Exons	Abdomen	5	PieNap_g7466	-	Plasma membrane calcium transporter ATPase C terminal
Exons	Abdomen	5	PieNap_g8368	-	It is involved in the biological process described with snRNA processing
Exons	Abdomen	5	PieNap_g8448	-	Domain of unknown function (DUF3512)
Exons	Abdomen	5	PieNap_g8520	Mef2	Holliday junction regulator protein family C-terminal repeat
Exons	Abdomen	5	PieNap_g8878	stmA	Protein EFR3 homolog
Exons	Abdomen	5	PieNap_g8903	ABCB7	ABC transporter transmembrane region
Exons	Abdomen	5	PieNap_g897	-	HAT (Half-A-TPR) repeats
Exons	Abdomen	5	PieNap_g910	-	Exocyst complex component Sec10
Exons	Abdomen	6	PieNap_g10294	rept	Proposed core component of the chromatin remodeling Ino80 complex which is involved in transcriptional regulation, DNA replication and probably DNA repair
Exons	Abdomen	6	PieNap_g11242	-	superoxide-generating NADPH oxidase activator activity
Exons	Abdomen	6	PieNap_g13540	-	identical protein binding
Exons	Abdomen	6	PieNap_g1398	-	Epidermal growth factor-like domain.
Exons	Abdomen	6	PieNap_g14613	-	Insect pheromone/odorant binding protein domains.
Exons	Abdomen	6	PieNap_g14805	sgg	It is involved in the biological process described with protein phosphorylation
Exons	Abdomen	6	PieNap_g16103	-	Spectrin repeat
Exons	Abdomen	6	PieNap_g3012	-	Choline/ethanolamine kinase
Exons	Abdomen	6	PieNap_g3180	Fas3	coreceptor-mediated virion attachment to host cell
Exons	Abdomen	6	PieNap_g4508	rtGEF	RhoGEF domain
Exons	Abdomen	6	PieNap_g4509	rtGEF	RhoGEF domain
Exons	Abdomen	6	PieNap_g5437	-	Nuclear distribution protein
Exons	Abdomen	6	PieNap_g778	-	Cation transporter/ATPase, N-terminus
Exons	Abdomen	6	PieNap_g779	-	Cation transporter/ATPase, N-terminus
Exons	Abdomen	6	PieNap_g8522	Cda5	Polysaccharide deacetylase
Exons	Abdomen	6	PieNap_g8751	-	metalloendopeptidase activity. It is involved in the biological process described with proteolysis
Exons	Abdomen	6	PieNap_g9434	BicC	Sterile alpha motif.
Exons	Abdomen	6	PieNap_g957	-	Divergent CRAL/TRIO domain
Exons	Abdomen	6	PieNap_g9750	Clic	Chloride intracellular channel
Exons	Abdomen	7	PieNap_g13107	-	Pacifastin inhibitor (LCMII)
Exons	Abdomen	7	PieNap_g1361	E75	Ligand binding domain of hormone receptors
Exons	Abdomen	7	PieNap_g15273	-	ABC transporter
Exons	Abdomen	7	PieNap_g3168	-	Catalyzes the reduction of fatty acyl-CoA to fatty alcohols
Exons	Abdomen	7	PieNap_g431	Hsf	Sequence-specific DNA binding. It is involved in the biological process described with
Exons	Abdomen	7	PieNap_g8534	-	Glycosyl transferase family 8
Exons	Abdomen	7	PieNap_g9484	-	ATP-NAD kinase
Exons	Abdomen	8	PieNap_g10511	faf	Ubiquitin carboxyl-terminal hydrolase
Exons	Abdomen	8	PieNap_g11149	-	helicase superfamily c-terminal domain
Exons	Abdomen	8	PieNap_g11349	PyK	Pyruvate kinase, alpha/beta domain
Exons	Abdomen	8	PieNap_g11863	Mhc1	Belongs to the TRAFAC class myosin-kinesin ATPase superfamily. Myosin family
Exons	Abdomen	8	PieNap_g1200	-	Coiled-coil and interaction region of P66A and P66B with MBD2
Exons	Abdomen	8	PieNap_g12268	-	NAD(P)H-binding
Exons	Abdomen	8	PieNap_g12317	Moca-cyp	Cyclophilin type peptidyl-prolyl cis-trans isomerase/CLD
Exons	Abdomen	8	PieNap_g13266	-	Isocitrate/isopropylmalate dehydrogenase
Exons	Abdomen	8	PieNap_g13384	Tm2	Tropomyosin like
Exons	Abdomen	8	PieNap_g1362	E75	Ligand binding domain of hormone receptors
Exons	Abdomen	8	PieNap_g1363	-	c4 zinc finger in nuclear hormone receptors
Exons	Abdomen	8	PieNap_g15170	-	Pleckstrin homology domain.
Exons	Abdomen	8	PieNap_g15385	-	Peptidase family M1 domain
Exons	Abdomen	8	PieNap_g15682	-	It is involved in the biological process described with cytoskeletal anchoring at plasma membrane
Exons	Abdomen	8	PieNap_g3180	Fas3	coreceptor-mediated virion attachment to host cell
Exons	Abdomen	8	PieNap_g3414	-	lactate/malate dehydrogenase, NAD binding domain
Exons	Abdomen	8	PieNap_g3873	-	Poly (ADP-ribose) glycohydrolase (PARG)
Exons	Abdomen	8	PieNap_g4685	-	Transferase activity, transferring hexosyl groups
Exons	Abdomen	8	PieNap_g5955	-	Transketolase, C-terminal domain
Exons	Abdomen	8	PieNap_g7355	-	Troponin t
Exons	Abdomen	8	PieNap_g743	-	von Willebrand factor (vWF) type C domain
Exons	Abdomen	8	PieNap_g7955	-	ATP synthase subunit S
Exons	Abdomen	8	PieNap_g9226	beta-Spec	CAMSAP CH domain
Exons	Abdomen	9	PieNap_g10650	-	ABC transporter transmembrane region
Exons	Abdomen	9	PieNap_g10760	-	water channel activity
Exons	Abdomen	9	PieNap_g11149	-	helicase superfamily c-terminal domain
Exons	Abdomen	9	PieNap_g11862	Mhc	Belongs to the TRAFAC class myosin-kinesin ATPase superfamily. Myosin family
Exons	Abdomen	9	PieNap_g11863	Mhc1	Belongs to the TRAFAC class myosin-kinesin ATPase superfamily. Myosin family
Exons	Abdomen	9	PieNap_g13496	-	bZIP transcription factor
Exons	Abdomen	9	PieNap_g15478	cib	Thymosin beta actin-binding motif.
Exons	Abdomen	9	PieNap_g16122	-	Laminin B domain
Exons	Abdomen	9	PieNap_g16162	LanA	Laminin Domain II
Exons	Abdomen	9	PieNap_g3168	-	Catalyzes the reduction of fatty acyl-CoA to fatty alcohols
Exons	Abdomen	9	PieNap_g4438	-	high mobility group
Exons	Abdomen	9	PieNap_g5223	-	Lipid transporter activity. It is involved in the biological process described with lipid transport
Exons	Abdomen	9	PieNap_g5734	wupA	Troponin
Exons	Abdomen	9	PieNap_g8428	Unc-89	Immunoglobulin
Exons	Abdomen	9	PieNap_g9122	-	EF-hand, calcium binding motif
Events	Head	1	PieNap_g1005	Dctn6	Dynactin
Events	Head	1	PieNap_g10079	NA	NA
Events	Head	1	PieNap_g10129	-	Drought induced 19 protein (Di19), zinc-binding
Events	Head	1	PieNap_g10140	NA	NA
Events	Head	1	PieNap_g10152	-	Family with sequence similarity 193 member B
Events	Head	1	PieNap_g10205	-	Ataxin-2 C-terminal region
Events	Head	1	PieNap_g1022	-	It is involved in the biological process described with cell redox homeostasis
Events	Head	1	PieNap_g10225	Drp1	Belongs to the TRAFAC class dynamin-like GTPase superfamily. Dynamin Fzo YdjA family
Events	Head	1	PieNap_g10227	NA	NA
Events	Head	1	PieNap_g10322	-	Metal ion binding
Events	Head	1	PieNap_g10374	Mgat2	N-acetylglucosaminyltransferase II (MGAT2)
Events	Head	1	PieNap_g1041	-	binding. It is involved in the biological process described with
Events	Head	1	PieNap_g10413	alpha-Cat	binding. It is involved in the biological process described with cell adhesion
Events	Head	1	PieNap_g10440	-	Ferrous iron transport protein B
Events	Head	1	PieNap_g10525	-	Protein of unknown function DUF89
Events	Head	1	PieNap_g10602	bel	helicase superfamily c-terminal domain
Events	Head	1	PieNap_g10696	-	YT521-B-like domain
Events	Head	1	PieNap_g10727	-	Myb/SANT-like DNA-binding domain
Events	Head	1	PieNap_g10778	-	KR domain
Events	Head	1	PieNap_g1084	-	Domain Homologous to E6-AP Carboxyl Terminus with
Events	Head	1	PieNap_g10856	NA	NA
Events	Head	1	PieNap_g10871	pot	-
Events	Head	1	PieNap_g10883	RpS23	Ribosomal protein S12/S23
Events	Head	1	PieNap_g10897	exd	PBC domain
Events	Head	1	PieNap_g10904	-	Pre-SET motif
Events	Head	1	PieNap_g10935	-	Myb/SANT-like DNA-binding domain
Events	Head	1	PieNap_g10998	-	SPX domain
Events	Head	1	PieNap_g11052	-	U3 small nucleolar ribonucleoprotein protein
Events	Head	1	PieNap_g1109	-	F-box domain
Events	Head	1	PieNap_g11140	-	Bile acid
Events	Head	1	PieNap_g11242	-	superoxide-generating NADPH oxidase activator activity
Events	Head	1	PieNap_g11301	Kap-alpha1	Belongs to the importin alpha family
Events	Head	1	PieNap_g11305	NA	NA
Events	Head	1	PieNap_g11346	tmod	binding. It is involved in the biological process described with pointed-end actin filament capping
Events	Head	1	PieNap_g11382	NA	NA
Events	Head	1	PieNap_g11391	-	Sec7 domain
Events	Head	1	PieNap_g11403	Ercc1	Binding domain of DNA repair protein Ercc1 (rad10/Swi10)
Events	Head	1	PieNap_g1141	-	DUF1899
Events	Head	1	PieNap_g11466	-	Formyl transferase, C-terminal domain
Events	Head	1	PieNap_g11491	-	Essential component of the vacuolar proton pump (V- ATPase), a multimeric enzyme that catalyzes the translocation of protons across the membranes. Required for assembly and activity of the V-ATPase
Events	Head	1	PieNap_g11507	Dic	WD40 repeats
Events	Head	1	PieNap_g11521	-	Transmembrane protein 138
Events	Head	1	PieNap_g11539	Myo20	Myosin. Large ATPases.
Events	Head	1	PieNap_g11546	-	BTB And C-terminal Kelch
Events	Head	1	PieNap_g11558	E(z)	Tesmin/TSO1-like CXC domain
Events	Head	1	PieNap_g11563	NA	NA
Events	Head	1	PieNap_g11587	-	PXA domain
Events	Head	1	PieNap_g11638	-	Transmembrane amino acid transporter protein
Events	Head	1	PieNap_g11683	-	CPSF A subunit region
Events	Head	1	PieNap_g11691	l(2)09851	Histone-binding protein RBBP4 or subunit C of CAF1 complex
Events	Head	1	PieNap_g11693	-	GRAM domain
Events	Head	1	PieNap_g11724	-	CARMIL C-terminus
Events	Head	1	PieNap_g11743	-	RNA recognition motif
Events	Head	1	PieNap_g11782	-	FANCL C-terminal domain
Events	Head	1	PieNap_g11866	-	PIG-X / PBN1
Events	Head	1	PieNap_g11891	-	zinc finger
Events	Head	1	PieNap_g11960	-	Rad17 cell cycle checkpoint protein
Events	Head	1	PieNap_g12000	-	Protein of unknown function (DUF890)
Events	Head	1	PieNap_g12003	-	G-patch domain
Events	Head	1	PieNap_g12009	-	Zn_pept
Events	Head	1	PieNap_g12031	Nle	NLE (NUC135) domain
Events	Head	1	PieNap_g12087	Hip1	I/LWEQ domain
Events	Head	1	PieNap_g12132	-	ankyrin repeats
Events	Head	1	PieNap_g12134	-	Glutathione S-transferase, C-terminal domain
Events	Head	1	PieNap_g12135	-	Glutathione S-transferase, C-terminal domain
Events	Head	1	PieNap_g12138	NA	NA
Events	Head	1	PieNap_g1218	-	GATA zinc finger domain-containing protein
Events	Head	1	PieNap_g12196	mtacp1	Carrier of the growing fatty acid chain in fatty acid biosynthesis
Events	Head	1	PieNap_g12197	mtacp1	Carrier of the growing fatty acid chain in fatty acid biosynthesis
Events	Head	1	PieNap_g12210	-	Annexin repeats
Events	Head	1	PieNap_g12213	-	pupariation
Events	Head	1	PieNap_g1223	NA	NA
Events	Head	1	PieNap_g12239	-	WD repeat-containing protein
Events	Head	1	PieNap_g12266	FKBP59	FKBP-type peptidyl-prolyl cis-trans isomerase
Events	Head	1	PieNap_g12267	Tango10	BTB POZ domain-containing protein
Events	Head	1	PieNap_g12282	-	Putative RNA methylase family UPF0020
Events	Head	1	PieNap_g12317	Moca-cyp	Cyclophilin type peptidyl-prolyl cis-trans isomerase/CLD
Events	Head	1	PieNap_g12318	-	RNA recognition motif
Events	Head	1	PieNap_g12339	-	RNA recognition motif
Events	Head	1	PieNap_g12340	-	RNA recognition motif
Events	Head	1	PieNap_g12344	-	Histone 2A
Events	Head	1	PieNap_g12453	-	Ubiquitin homologues
Events	Head	1	PieNap_g125	Adam	component of the eukaryotic translation initiation factor 3 (eIF-3) complex, which is involved in protein synthesis of a specialized repertoire of mRNAs and, together with other initiation factors, stimulates binding of mRNA and methionyl-tRNAi to the 40S ribosome. The eIF-3 complex specifically targets and initiates translation of a subset of mRNAs involved in cell proliferation
Events	Head	1	PieNap_g12588	-	TPR/MLP1/MLP2-like protein
Events	Head	1	PieNap_g12599	Hrs	Essential role in endosome membrane invagination and formation of multivesicular bodies, MVBs. Required during gastrulation and appears to regulate early embryonic signaling pathways. Inhibits tyrosine kinase receptor signaling by promoting degradation of the tyrosine-phosphorylated, active receptor, potentially by sorting activated receptors into MVBs. The MVBs are then trafficked to the lysosom…
Events	Head	1	PieNap_g12640	-	Involved in pyrimidine base degradation. Catalyzes the reduction of uracil and thymine
Events	Head	1	PieNap_g12715	-	Zinc-finger associated domain (zf-AD)
Events	Head	1	PieNap_g12719	-	-
Events	Head	1	PieNap_g12828	-	AAA domain
Events	Head	1	PieNap_g12887	-	RhoGEF domain
Events	Head	1	PieNap_g12889	-	tRNA pseudouridine synthase
Events	Head	1	PieNap_g12903	-	Josephin
Events	Head	1	PieNap_g12967	-	Protein-L-isoaspartate(D-aspartate) O-methyltransferase (PCMT)
Events	Head	1	PieNap_g12973	CASPL2	Caspase recruitment domain
Events	Head	1	PieNap_g12976	-	Transmembrane protein 65
Events	Head	1	PieNap_g13006	-	Eukaryotic glutathione synthase, ATP binding domain
Events	Head	1	PieNap_g13027	-	K homology RNA-binding domain
Events	Head	1	PieNap_g13053	-	Domain of unknown function (DUF1897)
Events	Head	1	PieNap_g13090	-	Cytochrome c oxidase subunit Vb
Events	Head	1	PieNap_g13181	sax	GS motif
Events	Head	1	PieNap_g13250	-	Ras association (RalGDS/AF-6) domain
Events	Head	1	PieNap_g13268	-	Phosphoinositide 3-kinase C2
Events	Head	1	PieNap_g13310	-	C2H2-type zinc finger
Events	Head	1	PieNap_g13386	Tm1	Tropomyosin like
Events	Head	1	PieNap_g13394	-	Dolichol kinase activity. It is involved in the biological process described with dolichyl monophosphate biosynthetic process
Events	Head	1	PieNap_g13475	-	RNA binding. It is involved in the biological process described with RNA processing
Events	Head	1	PieNap_g1350	NA	NA
Events	Head	1	PieNap_g1352	-	RNA binding
Events	Head	1	PieNap_g13527	-	DTW
Events	Head	1	PieNap_g1353	Miro	EF hand associated
Events	Head	1	PieNap_g13539	-	Ubiquitin homologues
Events	Head	1	PieNap_g13564	MBD-like	Methyl-CpG binding domain
Events	Head	1	PieNap_g13576	para	Mediates the voltage-dependent sodium ion permeability of excitable membranes
Events	Head	1	PieNap_g13589	-	Munc13 (mammalian uncoordinated) homology domain
Events	Head	1	PieNap_g13594	-	Vps51/Vps67
Events	Head	1	PieNap_g13601	-	Groucho/TLE N-terminal Q-rich domain
Events	Head	1	PieNap_g13734	gdl	DiGeorge syndrome critical region 6 (DGCR6) protein
Events	Head	1	PieNap_g13737	-	Pex2 / Pex12 amino terminal region
Events	Head	1	PieNap_g1374	-	DEK C terminal domain
Events	Head	1	PieNap_g13797	-	RPR
Events	Head	1	PieNap_g13865	Sce	RAWUL domain RING finger- and WD40-associated ubiquitin-like
Events	Head	1	PieNap_g13869	-	Axin beta-catenin binding domain
Events	Head	1	PieNap_g13890	dor	Ring finger
Events	Head	1	PieNap_g13893	-	hydrolase activity, acting on ester bonds. It is involved in the biological process described with
Events	Head	1	PieNap_g13895	-	WD domain, G-beta repeat
Events	Head	1	PieNap_g13959	-	TPR repeat
Events	Head	1	PieNap_g13998	-	Metallo-beta-lactamase superfamily
Events	Head	1	PieNap_g14059	-	membrane raft polarization
Events	Head	1	PieNap_g1408	-	Hyccin
Events	Head	1	PieNap_g1415	Creb	pKID domain
Events	Head	1	PieNap_g14183	-	Dimerisation domain of Ca+-activated chloride-channel, anoctamin
Events	Head	1	PieNap_g14266	GABPI	Belongs to the DHHC palmitoyltransferase family
Events	Head	1	PieNap_g14273	CHORD	CHORD
Events	Head	1	PieNap_g14310	-	SprT homologues.
Events	Head	1	PieNap_g1432	-	Sterile alpha motif.
Events	Head	1	PieNap_g144	-	Elongation factor Tu GTP binding domain
Events	Head	1	PieNap_g14410	-	Nucleoporin FG repeated region
Events	Head	1	PieNap_g1443	Pitslre	Protein kinase domain
Events	Head	1	PieNap_g14433	-	Histone deacetylase domain
Events	Head	1	PieNap_g14452	-	nucleic acid binding
Events	Head	1	PieNap_g14485	-	-
Events	Head	1	PieNap_g1452	-	protein serine threonine kinase activity. It is involved in the biological process described with protein phosphorylation
Events	Head	1	PieNap_g14523	-	Ankyrin repeat
Events	Head	1	PieNap_g1455	-	Repeat in Drosophila CG10860, human KIAA0680 and C. elegans F26H9.2
Events	Head	1	PieNap_g14580	-	myosin II head/neck binding
Events	Head	1	PieNap_g14590	lap	Phosphatidylinositol-binding clathrin assembly protein
Events	Head	1	PieNap_g14677	-	nucleic acid binding
Events	Head	1	PieNap_g14690	-	Guanine nucleotide exchange factor for Rho/Rac/Cdc42-like GTPases
Events	Head	1	PieNap_g14715	-	Ras association (RalGDS/AF-6) domain
Events	Head	1	PieNap_g14717	-	Microtubule-Associated protein Jupiter
Events	Head	1	PieNap_g14749	-	Spc97 / Spc98 family
Events	Head	1	PieNap_g14765	-	Src homology 3 domains
Events	Head	1	PieNap_g14773	NA	NA
Events	Head	1	PieNap_g14805	sgg	It is involved in the biological process described with protein phosphorylation
Events	Head	1	PieNap_g14826	-	FR47-like protein
Events	Head	1	PieNap_g14843	Usf	helix loop helix domain
Events	Head	1	PieNap_g14849	-	Helicase
Events	Head	1	PieNap_g14922	NA	NA
Events	Head	1	PieNap_g15038	hppy	Protein tyrosine kinase
Events	Head	1	PieNap_g15042	-	WH1 domain
Events	Head	1	PieNap_g15047	-	-
Events	Head	1	PieNap_g1506	-	Thioredoxin-like domain
Events	Head	1	PieNap_g15075	-	7 transmembrane receptor (Secretin family)
Events	Head	1	PieNap_g15076	-	Leucine-rich repeats, outliers
Events	Head	1	PieNap_g15102	NA	NA
Events	Head	1	PieNap_g15121	rst	Immunoglobulin C-2 Type
Events	Head	1	PieNap_g1517	-	negative regulation of TORC1 signaling
Events	Head	1	PieNap_g15223	-	It is involved in the biological process described with protein targeting to Golgi
Events	Head	1	PieNap_g15232	-	AMMECR1
Events	Head	1	PieNap_g15233	-	Zinc ion binding
Events	Head	1	PieNap_g15237	-	Broad-Complex, Tramtrack and Bric a brac
Events	Head	1	PieNap_g15273	-	ABC transporter
Events	Head	1	PieNap_g15281	-	Yip1 domain
Events	Head	1	PieNap_g15356	-	Transcription factor TFIID (or TATA-binding protein, TBP)
Events	Head	1	PieNap_g15365	Tbp	Transcription factor TFIID (or TATA-binding protein, TBP)
Events	Head	1	PieNap_g15398	-	Immunoglobulin V-set domain
Events	Head	1	PieNap_g15426	-	Belongs to the CDP-alcohol phosphatidyltransferase class-I family
Events	Head	1	PieNap_g15429	NA	NA
Events	Head	1	PieNap_g15445	-	Peptidase family M20/M25/M40
Events	Head	1	PieNap_g15458	cathD	Xylanase inhibitor C-terminal
Events	Head	1	PieNap_g15478	cib	Thymosin beta actin-binding motif.
Events	Head	1	PieNap_g15485	-	-
Events	Head	1	PieNap_g15494	-	Zinc finger domain in CG10631, C. elegans LIN-15B and human P52rIPK.
Events	Head	1	PieNap_g15514	-	Developmental protein
Events	Head	1	PieNap_g15524	Haspin	Domain of unknown function
Events	Head	1	PieNap_g15533	NA	NA
Events	Head	1	PieNap_g15554	-	EXOIII
Events	Head	1	PieNap_g1556	-	-
Events	Head	1	PieNap_g15577	-	glycine rich nucleic binding domain
Events	Head	1	PieNap_g15612	RpS30	Ribosomal protein S30
Events	Head	1	PieNap_g15649	-	-
Events	Head	1	PieNap_g1567	-	Complex 1 protein (LYR family)
Events	Head	1	PieNap_g15673	NA	NA
Events	Head	1	PieNap_g15682	-	It is involved in the biological process described with cytoskeletal anchoring at plasma membrane
Events	Head	1	PieNap_g1575	-	Double-stranded RNA binding motif
Events	Head	1	PieNap_g15759	-	Domain A in dwarfin family proteins
Events	Head	1	PieNap_g15813	-	Nitrogen permease regulator 2
Events	Head	1	PieNap_g1583	-	Myotubularin-like phosphatase domain
Events	Head	1	PieNap_g15839	-	Voltage gated chloride channel
Events	Head	1	PieNap_g15888	Mical	CAMSAP CH domain
Events	Head	1	PieNap_g15907	-	BTB/POZ domain
Events	Head	1	PieNap_g15921	per	an increase in PER dosage leads to shortened circadian rhythms and a decrease leads to lengthened circadian rhythms. Essential for the circadian rhythmicity of locomotor activity, eclosion behavior, and for the rhythmic component of the male courtship song that originates in the thoracic nervous system. The biological cycle depends on the rhythmic formation and nuclear localization of the TIM-PER…
Events	Head	1	PieNap_g15942	-	Ubiquitin carboxyl-terminal hydrolase
Events	Head	1	PieNap_g15958	-	-
Events	Head	1	PieNap_g15991	-	Domain in Tre-2, BUB2p, and Cdc16p. Probable Rab-GAPs.
Events	Head	1	PieNap_g16007	-	Amino acid permease
Events	Head	1	PieNap_g16011	-	this activity may be independent of acetylation activity. Acetylates alpha-tubulin with a slow enzymatic rate, due to a catalytic site that is not optimized for acetyl transfer. Enters the microtubule through each end and diffuses quickly throughout the lumen of microtubules. Acetylates only long old microtubules because of its slow acetylation rate since it does not have time to act on dynamical…
Events	Head	1	PieNap_g16028	dos	PH domain
Events	Head	1	PieNap_g16036	-	Zinc ion binding
Events	Head	1	PieNap_g16047	-	Acyl-CoA dehydrogenase, C-terminal domain
Events	Head	1	PieNap_g16049	-	ankyrin repeat
Events	Head	1	PieNap_g16061	-	ATP binding. It is involved in the biological process described with protein phosphorylation
Events	Head	1	PieNap_g16069	-	Zinc ion binding
Events	Head	1	PieNap_g16088	-	Histidine phosphatase superfamily (branch 2)
Events	Head	1	PieNap_g16093	-	GYF domain
Events	Head	1	PieNap_g16122	-	Laminin B domain
Events	Head	1	PieNap_g16138	CNOT1	Domain of unknown function (DUF3819)
Events	Head	1	PieNap_g16167	-	TMEM9
Events	Head	1	PieNap_g16175	-	Complex1_LYR-like
Events	Head	1	PieNap_g16176	-	Ran GTPase binding. It is involved in the biological process described with intracellular protein transport
Events	Head	1	PieNap_g16197	-	Ankyrin repeat
Events	Head	1	PieNap_g16214	-	ABC1 family
Events	Head	1	PieNap_g16368	NA	NA
Events	Head	1	PieNap_g16386	Jarid2	DNA- binding
Events	Head	1	PieNap_g16397	-	Middle domain of eukaryotic initiation factor 4G (eIF4G)
Events	Head	1	PieNap_g16413	-	Domain with 2 conserved Trp (W) residues
Events	Head	1	PieNap_g16416	-	Guanine nucleotide exchange factor for Ras-like small GTPases
Events	Head	1	PieNap_g16429	blue	NEUZ
Events	Head	1	PieNap_g1705	-	C2H2-type zinc finger
Events	Head	1	PieNap_g1726	-	C2H2-type zinc finger
Events	Head	1	PieNap_g1734	Arpc3A	ARP2/3 complex ARPC3 (21 kDa) subunit
Events	Head	1	PieNap_g1750	-	Putative diphthamide synthesis protein
Events	Head	1	PieNap_g1755	Es2	Nuclear protein Es2
Events	Head	1	PieNap_g1762	-	Ubiquitin-conjugating enzyme E2, catalytic domain homologues
Events	Head	1	PieNap_g1766	Sirt4	Sir2 family
Events	Head	1	PieNap_g178	-	WD40 repeats
Events	Head	1	PieNap_g1816	-	Abhydrolase domain containing 18
Events	Head	1	PieNap_g1856	-	Histone deacetylase domain
Events	Head	1	PieNap_g187	-	RING-type zinc-finger
Events	Head	1	PieNap_g188	-	Vacuolar protein 14 C-terminal Fig4p binding
Events	Head	1	PieNap_g1900	-	Catalyzes the cleavage of glutathione into 5-oxo-L- proline and a Cys-Gly dipeptide. Acts specifically on glutathione, but not on other gamma-glutamyl peptides
Events	Head	1	PieNap_g1915	-	Zinc ion binding
Events	Head	1	PieNap_g1928	aurB	Protein tyrosine kinase
Events	Head	1	PieNap_g1951	-	Alpha/beta hydrolase family
Events	Head	1	PieNap_g2016	-	Annexin repeats
Events	Head	1	PieNap_g2028	-	guanine deaminase activity. It is involved in the biological process described with guanine catabolic process
Events	Head	1	PieNap_g2035	cic	HMG (high mobility group) box
Events	Head	1	PieNap_g205	-	Protein of unknown function (DUF3421)
Events	Head	1	PieNap_g2051	osa	SWI/SNF-like complex subunit BAF250/Osa
Events	Head	1	PieNap_g208	-	Protein of unknown function (DUF3421)
Events	Head	1	PieNap_g2124	-	positive regulation of protein homodimerization activity
Events	Head	1	PieNap_g2280	-	Protein Family FAM117
Events	Head	1	PieNap_g2291	Gprk1	Extension to Ser/Thr-type protein kinases
Events	Head	1	PieNap_g2347	atl	Guanylate-binding protein, N-terminal domain
Events	Head	1	PieNap_g235	-	UBA domain
Events	Head	1	PieNap_g2373	-	Plays a role in the regulation of the mitochondrial ribosome assembly and of translational activity. Displays mitochondrial GTPase activity
Events	Head	1	PieNap_g2387	-	Tubulin-tyrosine ligase family
Events	Head	1	PieNap_g2457	MTA1-like	MTA R1 domain
Events	Head	1	PieNap_g2464	mRpS5	Ribosomal protein S5, C-terminal domain
Events	Head	1	PieNap_g2465	Atg2	It is involved in the biological process described with autophagy
Events	Head	1	PieNap_g2487	-	Ring finger
Events	Head	1	PieNap_g2511	-	Oligosaccharyl transferase activity. It is involved in the biological process described with protein glycosylation
Events	Head	1	PieNap_g2515	-	Rgp1
Events	Head	1	PieNap_g2614	CtBP	D-isomer specific 2-hydroxyacid dehydrogenase, catalytic domain
Events	Head	1	PieNap_g2656	-	Pyridoxal 5'-phosphate (PLP)-binding protein, which may be involved in intracellular homeostatic regulation of pyridoxal 5'-phosphate (PLP), the active form of vitamin B6
Events	Head	1	PieNap_g2687	TPX1	C-terminal domain of 1-Cys peroxiredoxin
Events	Head	1	PieNap_g2709	Mlh1	DNA mismatch repair protein Mlh1 C-terminus
Events	Head	1	PieNap_g272	Nhe3	Sodium/hydrogen exchanger family
Events	Head	1	PieNap_g273	-	Metallo-beta-lactamase superfamily
Events	Head	1	PieNap_g274	-	It is involved in the biological process described with peptidyl-amino acid modification
Events	Head	1	PieNap_g277	-	MFS/sugar transport protein
Events	Head	1	PieNap_g2781	-	Sugar (and other) transporter
Events	Head	1	PieNap_g2796	-	Ima1 N-terminal domain
Events	Head	1	PieNap_g2798	Rbsn-5	Protein present in Fab1, YOTB, Vac1, and EEA1
Events	Head	1	PieNap_g2838	NA	NA
Events	Head	1	PieNap_g284	14-3-3zeta	14-3-3 homologues
Events	Head	1	PieNap_g2867	-	Histidine phosphatase superfamily (branch 2)
Events	Head	1	PieNap_g2869	-	Predicted AdoMet-dependent methyltransferase
Events	Head	1	PieNap_g290	-	Ankyrin repeat
Events	Head	1	PieNap_g293	-	Type III restriction enzyme, res subunit
Events	Head	1	PieNap_g2939	-	Histidine phosphatase superfamily (branch 2)
Events	Head	1	PieNap_g3012	-	Choline/ethanolamine kinase
Events	Head	1	PieNap_g302	-	Snurportin1
Events	Head	1	PieNap_g3021	-	Cofilin/tropomyosin-type actin-binding protein
Events	Head	1	PieNap_g3046	-	It is involved in the biological process described with pseudouridine synthesis
Events	Head	1	PieNap_g3169	-	-
Events	Head	1	PieNap_g3235	-	Protein of unknown function DUF89
Events	Head	1	PieNap_g3308	-	Domain of unknown function (DUF4461)
Events	Head	1	PieNap_g3370	fy	establishment or maintenance of cell polarity
Events	Head	1	PieNap_g3477	-	Promotes mitochondrial protein synthesis. May act as a fidelity factor of the translation reaction, by catalyzing a one- codon backward translocation of tRNAs on improperly translocated ribosomes. Binds to mitochondrial ribosomes in a GTP-dependent manner
Events	Head	1	PieNap_g3493	-	Gamma-glutamyl cyclotransferase, AIG2-like
Events	Head	1	PieNap_g3494	-	glycine rich nucleic binding domain
Events	Head	1	PieNap_g3501	Sin3A	It is involved in the biological process described with regulation of transcription, DNA-templated
Events	Head	1	PieNap_g3512	-	WHEP-TRS
Events	Head	1	PieNap_g3639	-	Protein kinase C terminal domain
Events	Head	1	PieNap_g3656	SMSr	PAP2 superfamily C-terminal
Events	Head	1	PieNap_g3661	-	E3 ubiquitin-protein ligase that mediates ubiquitination and subsequent proteasomal degradation of target proteins. E3 ubiquitin ligases accept ubiquitin from an E2 ubiquitin- conjugating enzyme in the form of a thioester and then directly transfers the ubiquitin to targeted substrates
Events	Head	1	PieNap_g3662	cdm	Ran GTPase binding. It is involved in the biological process described with intracellular protein transport
Events	Head	1	PieNap_g3665	-	protein serine threonine kinase activity. It is involved in the biological process described with protein phosphorylation
Events	Head	1	PieNap_g3699	-	nucleolar and coiled-body phosphoprotein 1
Events	Head	1	PieNap_g370	-	zinc finger
Events	Head	1	PieNap_g3712	-	Domain of unknown function (DUF4743)
Events	Head	1	PieNap_g377	tgo	PAS domain
Events	Head	1	PieNap_g383	eEF1delta	EF-1 guanine nucleotide exchange domain
Events	Head	1	PieNap_g3835	-	It is involved in the biological process described with mRNA
Events	Head	1	PieNap_g388	-	C2H2-type zinc finger
Events	Head	1	PieNap_g3951	Surf6	Surfeit locus protein 6
Events	Head	1	PieNap_g3954	-	Ctr copper transporter family
Events	Head	1	PieNap_g3956	-	Bromodomain extra-terminal - transcription regulation
Events	Head	1	PieNap_g3994	C3G	Guanine nucleotide exchange factor for Ras-like small GTPases
Events	Head	1	PieNap_g40	mRpS17	Structural constituent of ribosome. It is involved in the biological process described with translation
Events	Head	1	PieNap_g4035	-	-
Events	Head	1	PieNap_g4057	shi	Dynamin GTPase effector domain
Events	Head	1	PieNap_g4086	-	Rab GTPase binding. It is involved in the biological process described with intracellular protein transport
Events	Head	1	PieNap_g4101	-	glycine rich nucleic binding domain
Events	Head	1	PieNap_g4153	-	protein, isoform A
Events	Head	1	PieNap_g4189	-	Asparagine synthase
Events	Head	1	PieNap_g4213	-	ENT
Events	Head	1	PieNap_g4349	AIF	Apoptosis-inducing factor, mitochondrion-associated, C-term
Events	Head	1	PieNap_g4355	Noa36	NOA36 protein
Events	Head	1	PieNap_g4362	-	Methyltransferase TRM13
Events	Head	1	PieNap_g441	-	Type I phosphodiesterase / nucleotide pyrophosphatase
Events	Head	1	PieNap_g4430	Sbf	Myotubularin protein
Events	Head	1	PieNap_g4438	-	high mobility group
Events	Head	1	PieNap_g445	-	MFS/sugar transport protein
Events	Head	1	PieNap_g4467	-	CCAAT-Binding transcription Factor
Events	Head	1	PieNap_g447	Chd1	DUF4208
Events	Head	1	PieNap_g4523	-	TMEM164 family
Events	Head	1	PieNap_g4524	Fsn	SPRY domain
Events	Head	1	PieNap_g4538	Dp	Transcription factor DP
Events	Head	1	PieNap_g4554	-	B domain of TMEM189, localisation domain
Events	Head	1	PieNap_g4558	-	domain in transcription and CHROMO domain helicases
Events	Head	1	PieNap_g4562	-	Choline/Carnitine o-acyltransferase
Events	Head	1	PieNap_g4568	serp	Chitin-binding domain type 2
Events	Head	1	PieNap_g4575	-	Endonuclease/Exonuclease/phosphatase family
Events	Head	1	PieNap_g4578	-	Protein of unknown function (DUF1279)
Events	Head	1	PieNap_g4581	-	linker between RRM2 and RRM3 domains in RBM39 protein
Events	Head	1	PieNap_g4602	-	Gtr1/RagA G protein conserved region
Events	Head	1	PieNap_g4617	-	Cadherins are calcium-dependent cell adhesion proteins
Events	Head	1	PieNap_g4635	RpL3	Ribosomal protein L3
Events	Head	1	PieNap_g4698	-	Sugar (and other) transporter
Events	Head	1	PieNap_g4718	-	domain present in cyclins, TFIIB and Retinoblastoma
Events	Head	1	PieNap_g4726	-	Schwannomin-interacting protein 1
Events	Head	1	PieNap_g4736	-	Mo25-like
Events	Head	1	PieNap_g4744	-	WD domain, G-beta repeat
Events	Head	1	PieNap_g4749	-	PX domain
Events	Head	1	PieNap_g4763	-	PQ loop repeat
Events	Head	1	PieNap_g4818	-	PMP-22/EMP/MP20/Claudin tight junction
Events	Head	1	PieNap_g49	-	coiled-coil 1
Events	Head	1	PieNap_g494	nmdyn-D7	NDK
Events	Head	1	PieNap_g5006	-	positive regulation of transcription of nucleolar large rRNA by RNA polymerase I
Events	Head	1	PieNap_g5010	-	Domain of unknown function (DUF4507)
Events	Head	1	PieNap_g5048	-	Helicase conserved C-terminal domain
Events	Head	1	PieNap_g5136	-	Aminotransferase class-III
Events	Head	1	PieNap_g5237	-	Enoyl-(Acyl carrier protein) reductase
Events	Head	1	PieNap_g5341	-	Diacylglycerol kinase accessory domain (presumed)
Events	Head	1	PieNap_g5349	-	SHS2 domain found in N terminus of Rpb7p/Rpc25p/MJ0397
Events	Head	1	PieNap_g5422	-	Zinc ion binding
Events	Head	1	PieNap_g5435	-	LUC7 N_terminus
Events	Head	1	PieNap_g5436	Gpi1	Phosphatidylinositol N-acetylglucosaminyltransferase activity. It is involved in the biological process described with GPI anchor biosynthetic process
Events	Head	1	PieNap_g5449	-	tRNA synthetases class I (W and Y)
Events	Head	1	PieNap_g5597	-	Nitrogen Permease regulator of amino acid transport activity 3
Events	Head	1	PieNap_g5607	GlcAT-I	Glycosyltransferase family 43
Events	Head	1	PieNap_g5615	-	Retinal tissue protein
Events	Head	1	PieNap_g5649	-	Belongs to the CDP-alcohol phosphatidyltransferase class-I family
Events	Head	1	PieNap_g569	-	Neuronal voltage-dependent calcium channel alpha 2acd
Events	Head	1	PieNap_g5745	-	3' exoribonuclease family, domain 1
Events	Head	1	PieNap_g5764	-	C2H2-type zinc finger
Events	Head	1	PieNap_g5820	-	Histidyl-tRNA synthetase
Events	Head	1	PieNap_g5821	Vps36	Vacuolar protein sorting protein 36 Vps36
Events	Head	1	PieNap_g5892	-	Thioredoxin
Events	Head	1	PieNap_g5899	-	RNA recognition motif
Events	Head	1	PieNap_g5901	-	TELO2-interacting protein 1 homolog
Events	Head	1	PieNap_g5974	-	nucleic acid binding
Events	Head	1	PieNap_g5994	-	Sugar (and other) transporter
Events	Head	1	PieNap_g6029	JhI-1	tRNase Z endonuclease
Events	Head	1	PieNap_g6050	-	NTPase
Events	Head	1	PieNap_g6482	-	-
Events	Head	1	PieNap_g650	-	PRELI-like family
Events	Head	1	PieNap_g6840	-	Q-cell neuroblast polarisation
Events	Head	1	PieNap_g6851	-	Alpha/beta hydrolase family
Events	Head	1	PieNap_g693	-	BPTI/Kunitz family of serine protease inhibitors.
Events	Head	1	PieNap_g6962	-	Guanylate kinase
Events	Head	1	PieNap_g697	spas	ATPase family associated with various cellular activities (AAA)
Events	Head	1	PieNap_g7189	lgs	B-cell lymphoma 9 protein
Events	Head	1	PieNap_g7199	-	Otopetrin
Events	Head	1	PieNap_g7311	-	-
Events	Head	1	PieNap_g7343	-	It is involved in the biological process described with exocytosis
Events	Head	1	PieNap_g7357	-	helicase superfamily c-terminal domain
Events	Head	1	PieNap_g7475	-	MT-A70
Events	Head	1	PieNap_g7504	Aldh-III	Aldehyde dehydrogenase family
Events	Head	1	PieNap_g7515	BicD	Microtubule-associated protein Bicaudal-D
Events	Head	1	PieNap_g7519	-	FAM91 C-terminus
Events	Head	1	PieNap_g7541	-	Snapin/Pallidin
Events	Head	1	PieNap_g7563	-	Solute carrier family 35 member
Events	Head	1	PieNap_g7623	-	Allows the formation of correctly charged Gln-tRNA(Gln) through the transamidation of misacylated Glu-tRNA(Gln) in the mitochondria. The reaction takes place in the presence of glutamine and ATP through an activated gamma-phospho-Glu- tRNA(Gln)
Events	Head	1	PieNap_g766	-	WD domain, G-beta repeat
Events	Head	1	PieNap_g7672	-	Vacuolar protein sorting 55
Events	Head	1	PieNap_g7674	-	Immunoglobulin like
Events	Head	1	PieNap_g7726	-	Alcohol dehydrogenase GroES-like domain
Events	Head	1	PieNap_g7734	-	RNA recognition motif
Events	Head	1	PieNap_g7744	-	PNGase C-terminal domain, mannose-binding module PAW
Events	Head	1	PieNap_g7747	-	Major Facilitator Superfamily
Events	Head	1	PieNap_g7784	LIMK1	Zinc-binding domain present in Lin-11, Isl-1, Mec-3.
Events	Head	1	PieNap_g7831	-	regulation of mitochondrial membrane permeability involved in programmed necrotic cell death
Events	Head	1	PieNap_g7854	-	Ezrin/radixin/moesin family
Events	Head	1	PieNap_g7902	-	HSCB C-terminal oligomerisation domain
Events	Head	1	PieNap_g7935	-	Periplasmic binding protein
Events	Head	1	PieNap_g7961	-	Forkhead associated domain
Events	Head	1	PieNap_g7997	-	zinc finger
Events	Head	1	PieNap_g8036	unc-119	GMP-PDE, delta subunit
Events	Head	1	PieNap_g8077	-	nucleic acid binding
Events	Head	1	PieNap_g8084	-	Polysaccharide biosynthesis
Events	Head	1	PieNap_g812	-	May play an essential role at the early stage of chromosomal DNA replication by coupling the polymerase alpha primase complex to the cellular replication machinery
Events	Head	1	PieNap_g820	-	Acetyltransferase (GNAT) domain
Events	Head	1	PieNap_g8208	-	Acyltransferase C-terminus
Events	Head	1	PieNap_g823	-	HAD-hyrolase-like
Events	Head	1	PieNap_g8401	NBAS	Neuroblastoma-amplified sequence, N terminal
Events	Head	1	PieNap_g8415	-	tissue development
Events	Head	1	PieNap_g8429	-	Ubiquitin-conjugating enzyme E2, catalytic domain homologues
Events	Head	1	PieNap_g8448	-	Domain of unknown function (DUF3512)
Events	Head	1	PieNap_g8520	Mef2	Holliday junction regulator protein family C-terminal repeat
Events	Head	1	PieNap_g8522	Cda5	Polysaccharide deacetylase
Events	Head	1	PieNap_g8590	Dscam	Down syndrome cell adhesion
Events	Head	1	PieNap_g8688	-	Methyltransferase domain
Events	Head	1	PieNap_g8707	-	Hydrolase activity
Events	Head	1	PieNap_g872	MED6	MED6 mediator sub complex component
Events	Head	1	PieNap_g873	-	Protein of unknown function TPD sequence-motif
Events	Head	1	PieNap_g8739	-	MT-A70
Events	Head	1	PieNap_g880	mtTFB2	Ribosomal RNA adenine dimethylase
Events	Head	1	PieNap_g882	-	-
Events	Head	1	PieNap_g8859	Cox4I1	Cytochrome c oxidase subunit IV
Events	Head	1	PieNap_g9005	Nf-YB	Histone-like transcription factor (CBF/NF-Y) and archaeal histone
Events	Head	1	PieNap_g9008	-	Spermatogenesis-assoc protein 6
Events	Head	1	PieNap_g9054	-	Immunoglobulin C-2 Type
Events	Head	1	PieNap_g9096	CSN4	motif in proteasome subunits, Int-6, Nip-1 and TRIP-15
Events	Head	1	PieNap_g910	-	Exocyst complex component Sec10
Events	Head	1	PieNap_g9102	-	Zinc-finger of C2H2 type
Events	Head	1	PieNap_g9110	-	PDZ domain
Events	Head	1	PieNap_g9118	-	RUN domain
Events	Head	1	PieNap_g9155	-	RUN
Events	Head	1	PieNap_g9197	-	Methyl-CpG binding domain
Events	Head	1	PieNap_g9271	Rpn12	CSN8/PSMD8/EIF3K family
Events	Head	1	PieNap_g9332	-	Iron/zinc purple acid phosphatase-like protein C
Events	Head	1	PieNap_g9343	-	EF-hand domain
Events	Head	1	PieNap_g9393	bsk	Lipopolysaccharide kinase (Kdo/WaaP) family
Events	Head	1	PieNap_g9399	p115	protein transporter activity. It is involved in the biological process described with
Events	Head	1	PieNap_g94	-	Seryl-tRNA synthetase N-terminal domain
Events	Head	1	PieNap_g9424	-	CUE domain
Events	Head	1	PieNap_g9491	Sod2	Destroys radicals which are normally produced within the cells and which are toxic to biological systems
Events	Head	1	PieNap_g9495	kinesin-3B	Kinesin protein 1B
Events	Head	1	PieNap_g9602	RpL13A	Structural constituent of ribosome. It is involved in the biological process described with translation
Events	Head	1	PieNap_g9699	-	GRIP domain
Events	Head	1	PieNap_g9717	Arc-p34	Functions as actin-binding component of the Arp2 3 complex which is involved in regulation of actin polymerization and together with an activating nucleation-promoting factor (NPF) mediates the formation of branched actin networks
Events	Head	1	PieNap_g9876	-	PAXNEB protein
Events	Head	1	PieNap_g9890	NA	NA
Events	Head	1	PieNap_g9898	Roc1a	RING-H2 zinc finger domain
Events	Head	1	PieNap_g9914	-	Protein of unknown function (DUF812)
Events	Head	2	PieNap_g10014	-	Sperm-tail PG-rich repeat
Events	Head	2	PieNap_g10105	-	Zinc finger, C2H2 type
Events	Head	2	PieNap_g10152	-	Family with sequence similarity 193 member B
Events	Head	2	PieNap_g10156	-	pyrophosphatase activity
Events	Head	2	PieNap_g10225	Drp1	Belongs to the TRAFAC class dynamin-like GTPase superfamily. Dynamin Fzo YdjA family
Events	Head	2	PieNap_g10232	-	STAT protein, all-alpha domain
Events	Head	2	PieNap_g10239	-	Trypsin-like serine protease
Events	Head	2	PieNap_g10299	larp	Domain in the RNA-binding Lupus La protein; unknown function
Events	Head	2	PieNap_g10363	-	Nucleoporin autopeptidase
Events	Head	2	PieNap_g10466	-	Cleavage and polyadenylation factor subunit
Events	Head	2	PieNap_g10473	-	Transmembrane protein 131-like
Events	Head	2	PieNap_g10491	-	protein kinase A binding
Events	Head	2	PieNap_g1053	SKIP	Sterile alpha motif.
Events	Head	2	PieNap_g10539	Cbp20	Component of the cap-binding complex (CBC), which binds co-transcriptionally to the 5' cap of pre-mRNAs and is involved in various processes such as pre-mRNA splicing and RNA-mediated gene silencing (RNAi). The CBC complex is involved in miRNA-mediated RNA interference and is required for primary microRNAs (miRNAs) processing. Also involved in innate immunity via the short interfering RNAs (siRNA…
Events	Head	2	PieNap_g10645	NA	NA
Events	Head	2	PieNap_g10696	-	YT521-B-like domain
Events	Head	2	PieNap_g10752	zetaCOP	Clathrin adaptor complex small chain
Events	Head	2	PieNap_g10759	-	Zinc ion binding
Events	Head	2	PieNap_g1081	-	Vacuolar sorting-associated protein 13, N-terminal
Events	Head	2	PieNap_g1084	-	Domain Homologous to E6-AP Carboxyl Terminus with
Events	Head	2	PieNap_g10849	RpL7A	Ribosomal protein L7Ae/L30e/S12e/Gadd45 family
Events	Head	2	PieNap_g10856	NA	NA
Events	Head	2	PieNap_g10857	NA	NA
Events	Head	2	PieNap_g10882	-	It is involved in the biological process described with regulation of Ras GTPase activity
Events	Head	2	PieNap_g11107	-	Ankyrin repeats (many copies)
Events	Head	2	PieNap_g11169	-	-
Events	Head	2	PieNap_g11191	-	-
Events	Head	2	PieNap_g11275	-	Catalyzes the formation of S-adenosylmethionine from methionine and ATP
Events	Head	2	PieNap_g11277	-	FAM76 protein
Events	Head	2	PieNap_g11326	aralar1	EF-hand domain pair
Events	Head	2	PieNap_g11346	tmod	binding. It is involved in the biological process described with pointed-end actin filament capping
Events	Head	2	PieNap_g11363	Hsp67Bb	Rhodanese Homology Domain
Events	Head	2	PieNap_g11385	-	Protein of unknown function (DUF1308)
Events	Head	2	PieNap_g11391	-	Sec7 domain
Events	Head	2	PieNap_g11403	Ercc1	Binding domain of DNA repair protein Ercc1 (rad10/Swi10)
Events	Head	2	PieNap_g1145	-	AMP-binding enzyme C-terminal domain
Events	Head	2	PieNap_g11491	-	Essential component of the vacuolar proton pump (V- ATPase), a multimeric enzyme that catalyzes the translocation of protons across the membranes. Required for assembly and activity of the V-ATPase
Events	Head	2	PieNap_g11507	Dic	WD40 repeats
Events	Head	2	PieNap_g11564	Trax	Translin family
Events	Head	2	PieNap_g11577	-	-
Events	Head	2	PieNap_g11600	-	F-box only protein
Events	Head	2	PieNap_g11674	-	Putative GTP-ase activating proteins for the small GTPase, ARF
Events	Head	2	PieNap_g11722	-	Type III restriction enzyme, res subunit
Events	Head	2	PieNap_g11785	Uqcrc2	Insulinase (Peptidase family M16)
Events	Head	2	PieNap_g11863	Mhc1	Belongs to the TRAFAC class myosin-kinesin ATPase superfamily. Myosin family
Events	Head	2	PieNap_g11866	-	PIG-X / PBN1
Events	Head	2	PieNap_g11891	-	zinc finger
Events	Head	2	PieNap_g11922	metl	Methyltransferase domain
Events	Head	2	PieNap_g11962	-	Autism susceptibility gene 2 protein
Events	Head	2	PieNap_g11999	-	Histone RNA hairpin-binding protein RNA-binding domain
Events	Head	2	PieNap_g1200	-	Coiled-coil and interaction region of P66A and P66B with MBD2
Events	Head	2	PieNap_g12009	-	Zn_pept
Events	Head	2	PieNap_g12043	-	FHA domain
Events	Head	2	PieNap_g12078	-	Inositol polyphosphate kinase
Events	Head	2	PieNap_g12126	-	7 transmembrane receptor (Secretin family)
Events	Head	2	PieNap_g12132	-	ankyrin repeats
Events	Head	2	PieNap_g12138	NA	NA
Events	Head	2	PieNap_g12282	-	Putative RNA methylase family UPF0020
Events	Head	2	PieNap_g12345	-	Splicing factor 1 helix-hairpin domain
Events	Head	2	PieNap_g12361	AP-1sigma	Clathrin adaptor complex small chain
Events	Head	2	PieNap_g12452	-	basic region leucin zipper
Events	Head	2	PieNap_g12454	RpL15	Ribosomal L15
Events	Head	2	PieNap_g1248	-	copulation
Events	Head	2	PieNap_g12544	-	FIP domain
Events	Head	2	PieNap_g12591	-	WWE domain
Events	Head	2	PieNap_g12596	Hrs	Hepatocyte growth factor-regulated tyrosine kinase substrate
Events	Head	2	PieNap_g12633	-	WD40 repeats
Events	Head	2	PieNap_g12683	-	Zinc-finger of C2H2 type
Events	Head	2	PieNap_g12697	-	Necessary for the splicing of pre-mRNA
Events	Head	2	PieNap_g12813	-	Annexin repeats
Events	Head	2	PieNap_g12834	-	B-Box C-terminal domain
Events	Head	2	PieNap_g12858	-	Adaptin N terminal region
Events	Head	2	PieNap_g12896	-	RNA polymerase II transcription cofactor activity. It is involved in the biological process described with regulation of transcription from RNA polymerase II promoter
Events	Head	2	PieNap_g129	-	Oxysterol-binding protein
Events	Head	2	PieNap_g12938	mmd	It is involved in the biological process described with proteolysis
Events	Head	2	PieNap_g12976	-	Transmembrane protein 65
Events	Head	2	PieNap_g13006	-	Eukaryotic glutathione synthase, ATP binding domain
Events	Head	2	PieNap_g13053	-	Domain of unknown function (DUF1897)
Events	Head	2	PieNap_g13069	-	Nucleolar protein
Events	Head	2	PieNap_g13135	-	Core histone H2A/H2B/H3/H4
Events	Head	2	PieNap_g13168	-	FERM N-terminal domain
Events	Head	2	PieNap_g13297	-	N2,N2-dimethylguanosine tRNA methyltransferase
Events	Head	2	PieNap_g13302	NA	NA
Events	Head	2	PieNap_g13319	-	anchor protein 17A
Events	Head	2	PieNap_g13386	Tm1	Tropomyosin like
Events	Head	2	PieNap_g13396	Aldh	Aldehyde dehydrogenase
Events	Head	2	PieNap_g13496	-	bZIP transcription factor
Events	Head	2	PieNap_g13505	gish	Casein kinase 1 gamma C terminal
Events	Head	2	PieNap_g13529	-	Solute carrier family 12
Events	Head	2	PieNap_g13554	-	activity. It is involved in the biological process described with microtubule-based movement
Events	Head	2	PieNap_g1356	-	Dihydrouridine synthase (Dus)
Events	Head	2	PieNap_g13566	-	Belongs to the cation transport ATPase (P-type) (TC 3.A.3) family. Type IV subfamily
Events	Head	2	PieNap_g13576	para	Mediates the voltage-dependent sodium ion permeability of excitable membranes
Events	Head	2	PieNap_g13581	endoA	BAR
Events	Head	2	PieNap_g13589	-	Munc13 (mammalian uncoordinated) homology domain
Events	Head	2	PieNap_g13718	-	Regulator of chromosome condensation (RCC1) repeat
Events	Head	2	PieNap_g13728	-	GNS1/SUR4 family
Events	Head	2	PieNap_g13737	-	Pex2 / Pex12 amino terminal region
Events	Head	2	PieNap_g13797	-	RPR
Events	Head	2	PieNap_g13807	-	Structural component of the gap junctions
Events	Head	2	PieNap_g13854	-	Oxidoreductase activity. It is involved in the biological process described with metabolic process
Events	Head	2	PieNap_g13895	-	WD domain, G-beta repeat
Events	Head	2	PieNap_g141	-	ABC transporter
Events	Head	2	PieNap_g14106	stai	Stathmin family
Events	Head	2	PieNap_g14112	NFAT	Sequence-specific DNA binding transcription factor activity. It is involved in the biological process described with regulation of
Events	Head	2	PieNap_g14186	-	It is involved in the biological process described with nucleobase-containing compound metabolic process
Events	Head	2	PieNap_g14308	-	PDGF/VEGF domain
Events	Head	2	PieNap_g14395	tam	DNA-directed DNA polymerase activity. It is involved in the biological process described with DNA replication
Events	Head	2	PieNap_g1447	-	RNA recognition motif. (a.k.a. RRM, RBD, or RNP domain)
Events	Head	2	PieNap_g14580	-	myosin II head/neck binding
Events	Head	2	PieNap_g1469	-	Receptor family ligand binding region
Events	Head	2	PieNap_g14695	-	-
Events	Head	2	PieNap_g14697	-	nucleic acid binding
Events	Head	2	PieNap_g14717	-	Microtubule-Associated protein Jupiter
Events	Head	2	PieNap_g14728	-	It is involved in the biological process described with signal transduction
Events	Head	2	PieNap_g14753	-	nucleic acid-templated transcription
Events	Head	2	PieNap_g14855	sbr	C-terminal domain of vertebrate Tap protein
Events	Head	2	PieNap_g14939	pcx	Pecanex protein (C-terminus)
Events	Head	2	PieNap_g15010	-	PWI, domain in splicing factors
Events	Head	2	PieNap_g15032	Rtf1	DNA binding. It is involved in the biological process described with histone modification
Events	Head	2	PieNap_g15067	hrg	Poly(A) polymerase central domain
Events	Head	2	PieNap_g15103	-	Calpain-like thiol protease family.
Events	Head	2	PieNap_g152	-	Glycosyl hydrolase family 20, catalytic domain
Events	Head	2	PieNap_g15223	-	It is involved in the biological process described with protein targeting to Golgi
Events	Head	2	PieNap_g15273	-	ABC transporter
Events	Head	2	PieNap_g15407	-	SERine Proteinase INhibitors
Events	Head	2	PieNap_g15410	-	ABC transporter transmembrane region
Events	Head	2	PieNap_g15478	cib	Thymosin beta actin-binding motif.
Events	Head	2	PieNap_g15520	-	protein dimerization activity
Events	Head	2	PieNap_g15577	-	glycine rich nucleic binding domain
Events	Head	2	PieNap_g15579	cdk8	Protein tyrosine kinase
Events	Head	2	PieNap_g15682	-	It is involved in the biological process described with cytoskeletal anchoring at plasma membrane
Events	Head	2	PieNap_g1575	-	Double-stranded RNA binding motif
Events	Head	2	PieNap_g1578	-	Mitochondrial carrier protein
Events	Head	2	PieNap_g15855	mod(mdg4)	Broad-Complex, Tramtrack and Bric a brac
Events	Head	2	PieNap_g15888	Mical	CAMSAP CH domain
Events	Head	2	PieNap_g15907	-	BTB/POZ domain
Events	Head	2	PieNap_g15963	Atg9	Involved in autophagy and cytoplasm to vacuole transport (Cvt) vesicle formation. Plays a key role in the organization of the preautophagosomal structure phagophore assembly site (PAS), the nucleating site for formation of the sequestering vesicle
Events	Head	2	PieNap_g16011	-	this activity may be independent of acetylation activity. Acetylates alpha-tubulin with a slow enzymatic rate, due to a catalytic site that is not optimized for acetyl transfer. Enters the microtubule through each end and diffuses quickly throughout the lumen of microtubules. Acetylates only long old microtubules because of its slow acetylation rate since it does not have time to act on dynamical…
Events	Head	2	PieNap_g16020	-	MSP (Major sperm protein) domain
Events	Head	2	PieNap_g16028	dos	PH domain
Events	Head	2	PieNap_g16049	-	ankyrin repeat
Events	Head	2	PieNap_g16061	-	ATP binding. It is involved in the biological process described with protein phosphorylation
Events	Head	2	PieNap_g16088	-	Histidine phosphatase superfamily (branch 2)
Events	Head	2	PieNap_g16122	-	Laminin B domain
Events	Head	2	PieNap_g16152	Glut1	Sugar (and other) transporter
Events	Head	2	PieNap_g16162	LanA	Laminin Domain II
Events	Head	2	PieNap_g16164	-	-
Events	Head	2	PieNap_g16171	-	Ring finger
Events	Head	2	PieNap_g16198	DIP2	catalytic activity. It is involved in the biological process described with metabolic process
Events	Head	2	PieNap_g1621	-	CUT
Events	Head	2	PieNap_g16218	NA	NA
Events	Head	2	PieNap_g16251	-	PTN/MK heparin-binding protein family, C-terminal domain
Events	Head	2	PieNap_g16384	-	Helicase associated domain (HA2) Add an annotation
Events	Head	2	PieNap_g1726	-	C2H2-type zinc finger
Events	Head	2	PieNap_g1737	-	Presenilin, signal peptide peptidase, family
Events	Head	2	PieNap_g1787	-	Zinc ion binding
Events	Head	2	PieNap_g1844	-	nucleic acid binding
Events	Head	2	PieNap_g188	-	Vacuolar protein 14 C-terminal Fig4p binding
Events	Head	2	PieNap_g1900	-	Catalyzes the cleavage of glutathione into 5-oxo-L- proline and a Cys-Gly dipeptide. Acts specifically on glutathione, but not on other gamma-glutamyl peptides
Events	Head	2	PieNap_g1915	-	Zinc ion binding
Events	Head	2	PieNap_g1920	aurB	Protein tyrosine kinase
Events	Head	2	PieNap_g1954	-	RAWUL domain RING finger- and WD40-associated ubiquitin-like
Events	Head	2	PieNap_g2016	-	Annexin repeats
Events	Head	2	PieNap_g204	-	Protein of unknown function (DUF3421)
Events	Head	2	PieNap_g2066	-	Belongs to the MAGUK family
Events	Head	2	PieNap_g2112	UGP	UTP--glucose-1-phosphate uridylyltransferase
Events	Head	2	PieNap_g2124	-	positive regulation of protein homodimerization activity
Events	Head	2	PieNap_g2131	-	Zinc ion binding
Events	Head	2	PieNap_g2178	-	Proteasome activator complex subunit
Events	Head	2	PieNap_g2292	Hmt-1	Mitochondrial ABC-transporter N-terminal five TM region
Events	Head	2	PieNap_g230	-	Iron-containing alcohol dehydrogenase
Events	Head	2	PieNap_g2535	-	Galactosyltransferase
Events	Head	2	PieNap_g2628	-	BadF/BadG/BcrA/BcrD ATPase family
Events	Head	2	PieNap_g2646	-	Nucleoplasmin/nucleophosmin domain
Events	Head	2	PieNap_g277	-	MFS/sugar transport protein
Events	Head	2	PieNap_g2794	-	-
Events	Head	2	PieNap_g2803	-	cwf21 domain
Events	Head	2	PieNap_g284	14-3-3zeta	14-3-3 homologues
Events	Head	2	PieNap_g2867	-	Histidine phosphatase superfamily (branch 2)
Events	Head	2	PieNap_g2910	-	Syntaxin
Events	Head	2	PieNap_g2927	-	Protein-tyrosine phosphatase receptor IA-2
Events	Head	2	PieNap_g2998	EcR	c4 zinc finger in nuclear hormone receptors
Events	Head	2	PieNap_g302	-	Snurportin1
Events	Head	2	PieNap_g3180	Fas3	coreceptor-mediated virion attachment to host cell
Events	Head	2	PieNap_g3220	-	Domain always found downstream of DENN domain, found in a variety of signalling proteins
Events	Head	2	PieNap_g3305	-	Guanylate kinase homologues.
Events	Head	2	PieNap_g3467	-	nucleic acid binding. It is involved in the biological process described with regulation of gene expression
Events	Head	2	PieNap_g3477	-	Promotes mitochondrial protein synthesis. May act as a fidelity factor of the translation reaction, by catalyzing a one- codon backward translocation of tRNAs on improperly translocated ribosomes. Binds to mitochondrial ribosomes in a GTP-dependent manner
Events	Head	2	PieNap_g3493	-	Gamma-glutamyl cyclotransferase, AIG2-like
Events	Head	2	PieNap_g3497	-	-
Events	Head	2	PieNap_g360	-	Survival motor neuron protein (SMN)
Events	Head	2	PieNap_g3692	-	Dehydrogenase E1 component
Events	Head	2	PieNap_g3697	-	Domain present in PSD-95, Dlg, and ZO-1/2.
Events	Head	2	PieNap_g3699	-	nucleolar and coiled-body phosphoprotein 1
Events	Head	2	PieNap_g3705	-	RNA binding
Events	Head	2	PieNap_g3833	-	It is involved in the biological process described with mRNA
Events	Head	2	PieNap_g3835	-	It is involved in the biological process described with mRNA
Events	Head	2	PieNap_g3865	-	Lipase
Events	Head	2	PieNap_g3902	-	WWE domain
Events	Head	2	PieNap_g3955	NA	NA
Events	Head	2	PieNap_g3956	-	Bromodomain extra-terminal - transcription regulation
Events	Head	2	PieNap_g396	Ars2	Arsenite-resistance protein 2
Events	Head	2	PieNap_g4043	RpL5	Ribosomal large subunit proteins 60S L5, and 50S L18
Events	Head	2	PieNap_g4053	MED18	Med18 protein
Events	Head	2	PieNap_g4057	shi	Dynamin GTPase effector domain
Events	Head	2	PieNap_g4065	NA	NA
Events	Head	2	PieNap_g4085	-	Fibronectin type 3 domain
Events	Head	2	PieNap_g4086	-	Rab GTPase binding. It is involved in the biological process described with intracellular protein transport
Events	Head	2	PieNap_g4127	-	Glycosyl hydrolases family 15
Events	Head	2	PieNap_g4153	-	protein, isoform A
Events	Head	2	PieNap_g4239	-	Gamma-glutamyltranspeptidase
Events	Head	2	PieNap_g4296	ab	zinc finger
Events	Head	2	PieNap_g4307	-	family with sequence similarity
Events	Head	2	PieNap_g431	Hsf	Sequence-specific DNA binding. It is involved in the biological process described with
Events	Head	2	PieNap_g4349	AIF	Apoptosis-inducing factor, mitochondrion-associated, C-term
Events	Head	2	PieNap_g4430	Sbf	Myotubularin protein
Events	Head	2	PieNap_g4454	-	Regulator of the Hippo SWH (Sav Wts Hpo) signaling pathway, a signaling pathway that plays a pivotal role in organ size control and tumor suppression by restricting proliferation and promoting apoptosis. The core of this pathway is composed of a kinase cascade wherein Hippo (Hpo), in complex with its regulatory protein Salvador (Sav), phosphorylates and activates Warts (Wts) in complex with its r…
Events	Head	2	PieNap_g447	Chd1	DUF4208
Events	Head	2	PieNap_g4482	-	Eukaryotic-type carbonic anhydrase
Events	Head	2	PieNap_g4494	Nap1	Nucleosome assembly protein (NAP)
Events	Head	2	PieNap_g4495	Stim	STIM1 Orai1-activating region
Events	Head	2	PieNap_g4523	-	TMEM164 family
Events	Head	2	PieNap_g4528	-	Ion transport protein
Events	Head	2	PieNap_g4547	-	WD domain, G-beta repeat
Events	Head	2	PieNap_g455	-	Laminin G domain
Events	Head	2	PieNap_g4568	serp	Chitin-binding domain type 2
Events	Head	2	PieNap_g4581	-	linker between RRM2 and RRM3 domains in RBM39 protein
Events	Head	2	PieNap_g4594	-	FAD dependent oxidoreductase
Events	Head	2	PieNap_g4617	-	Cadherins are calcium-dependent cell adhesion proteins
Events	Head	2	PieNap_g4633	-	-
Events	Head	2	PieNap_g4663	-	Domain of unknown function (DUF814)
Events	Head	2	PieNap_g5053	-	CAS1 domain-containing protein
Events	Head	2	PieNap_g5082	tral	Scd6-like Sm domain
Events	Head	2	PieNap_g5103	-	-
Events	Head	2	PieNap_g5114	GNBPA1	Carbohydrate binding domain (family 32)
Events	Head	2	PieNap_g5253	-	Nuclear protein MDM1
Events	Head	2	PieNap_g5315	-	involucrin
Events	Head	2	PieNap_g5319	-	It is involved in the biological process described with Wnt signaling pathway
Events	Head	2	PieNap_g542	InR	Furin-like cysteine rich region
Events	Head	2	PieNap_g5444	Elf	Ataxin-2 C-terminal region
Events	Head	2	PieNap_g5497	-	-
Events	Head	2	PieNap_g5537	-	Component of the core-TFIIH basal transcription factor involved in nucleotide excision repair (NER) of DNA
Events	Head	2	PieNap_g5615	-	Retinal tissue protein
Events	Head	2	PieNap_g5626	-	Metal ion binding
Events	Head	2	PieNap_g5635	-	AAA domain (Cdc48 subfamily)
Events	Head	2	PieNap_g5648	-	Phospholipid-translocating ATPase N-terminal
Events	Head	2	PieNap_g5737	sd	Sequence-specific DNA binding transcription factor activity. It is involved in the biological process described with regulation of transcription, DNA-templated
Events	Head	2	PieNap_g578	-	-
Events	Head	2	PieNap_g5887	-	Alpha-2-macroglobulin RAP, C-terminal domain
Events	Head	2	PieNap_g5899	-	RNA recognition motif
Events	Head	2	PieNap_g5930	mRpL1	RNA binding. It is involved in the biological process described with translation
Events	Head	2	PieNap_g595	p38b	Protein tyrosine kinase
Events	Head	2	PieNap_g6014	-	Pfam:RRM_6
Events	Head	2	PieNap_g6056	-	PhoX homologous domain, present in p47phox and p40phox.
Events	Head	2	PieNap_g6140	-	Raptor N-terminal CASPase like domain
Events	Head	2	PieNap_g6152	-	Domain of unknown function (DUF4976)
Events	Head	2	PieNap_g6326	Hsc70-5	Hsp70 protein
Events	Head	2	PieNap_g6482	-	-
Events	Head	2	PieNap_g6507	-	MADF
Events	Head	2	PieNap_g6536	kst	Spectrin repeat
Events	Head	2	PieNap_g6550	hts	Class II Aldolase and Adducin N-terminal domain
Events	Head	2	PieNap_g6747	-	Tetratricopeptide repeat
Events	Head	2	PieNap_g6839	-	Pao retrotransposon peptidase
Events	Head	2	PieNap_g6851	-	Alpha/beta hydrolase family
Events	Head	2	PieNap_g697	spas	ATPase family associated with various cellular activities (AAA)
Events	Head	2	PieNap_g7032	mRpL54	Mitochondrial ribosomal protein L37
Events	Head	2	PieNap_g7070	ssp3	cyclin A-associated protein in the
Events	Head	2	PieNap_g7177	-	RPR
Events	Head	2	PieNap_g7198	-	-
Events	Head	2	PieNap_g7199	-	Otopetrin
Events	Head	2	PieNap_g7311	-	-
Events	Head	2	PieNap_g7342	-	-
Events	Head	2	PieNap_g7377	siz	PH domain
Events	Head	2	PieNap_g7466	-	Plasma membrane calcium transporter ATPase C terminal
Events	Head	2	PieNap_g7527	-	Alpha/beta hydrolase family
Events	Head	2	PieNap_g7534	NA	NA
Events	Head	2	PieNap_g766	-	WD domain, G-beta repeat
Events	Head	2	PieNap_g7674	-	Immunoglobulin like
Events	Head	2	PieNap_g7726	-	Alcohol dehydrogenase GroES-like domain
Events	Head	2	PieNap_g7779	-	Small acidic protein family
Events	Head	2	PieNap_g7839	-	LsmAD
Events	Head	2	PieNap_g7847	-	GTPase activator activity
Events	Head	2	PieNap_g7852	-	Zn_pept
Events	Head	2	PieNap_g7889	-	Peptidase C1-like family
Events	Head	2	PieNap_g7950	-	5' nucleotidase family
Events	Head	2	PieNap_g7960	sev	transmembrane receptor protein tyrosine kinase activity. It is involved in the biological process described with protein phosphorylation
Events	Head	2	PieNap_g7981	-	GIY-YIG catalytic domain
Events	Head	2	PieNap_g7992	-	T-box
Events	Head	2	PieNap_g7999	-	Transport and Golgi organisation 2
Events	Head	2	PieNap_g8083	-	-
Events	Head	2	PieNap_g812	-	May play an essential role at the early stage of chromosomal DNA replication by coupling the polymerase alpha primase complex to the cellular replication machinery
Events	Head	2	PieNap_g8172	-	Thiolase, C-terminal domain
Events	Head	2	PieNap_g8208	-	Acyltransferase C-terminus
Events	Head	2	PieNap_g8309	-	NRDE-2, necessary for RNA interference
Events	Head	2	PieNap_g8398	-	Oligosaccharyltransferase subunit Ribophorin II
Events	Head	2	PieNap_g8408	janA	Janus/Ocnus family (Ocnus)
Events	Head	2	PieNap_g8520	Mef2	Holliday junction regulator protein family C-terminal repeat
Events	Head	2	PieNap_g8529	-	Nucleoporin subcomplex protein binding to Pom34
Events	Head	2	PieNap_g8534	-	Glycosyl transferase family 8
Events	Head	2	PieNap_g8537	-	-
Events	Head	2	PieNap_g8543	kinesin-3A	Kinesin motor domain
Events	Head	2	PieNap_g8688	-	Methyltransferase domain
Events	Head	2	PieNap_g869	-	Utp25, U3 small nucleolar RNA-associated SSU processome protein 25
Events	Head	2	PieNap_g870	-	Prenyltransferase and squalene oxidase repeat
Events	Head	2	PieNap_g8707	-	Hydrolase activity
Events	Head	2	PieNap_g880	mtTFB2	Ribosomal RNA adenine dimethylase
Events	Head	2	PieNap_g8833	-	Calcium ion binding. It is involved in the biological process described with cell cycle arrest
Events	Head	2	PieNap_g8835	-	Calcium ion binding. It is involved in the biological process described with cell cycle arrest
Events	Head	2	PieNap_g8878	stmA	Protein EFR3 homolog
Events	Head	2	PieNap_g8948	-	Interferon-related protein conserved region
Events	Head	2	PieNap_g897	-	HAT (Half-A-TPR) repeats
Events	Head	2	PieNap_g9021	GPRSTN	It is involved in the biological process described with homophilic cell adhesion via plasma membrane adhesion molecules
Events	Head	2	PieNap_g9053	how	K homology RNA-binding domain
Events	Head	2	PieNap_g9078	-	Mitochondrial carrier protein
Events	Head	2	PieNap_g9110	-	PDZ domain
Events	Head	2	PieNap_g9118	-	RUN domain
Events	Head	2	PieNap_g9126	-	-
Events	Head	2	PieNap_g9163	-	-
Events	Head	2	PieNap_g9167	-	mRNA binding
Events	Head	2	PieNap_g9226	beta-Spec	CAMSAP CH domain
Events	Head	2	PieNap_g9325	-	ATPsynthase alpha/beta subunit N-term extension
Events	Head	2	PieNap_g9332	-	Iron/zinc purple acid phosphatase-like protein C
Events	Head	2	PieNap_g9345	Ef1gamma	Elongation factor 1 gamma, conserved domain
Events	Head	2	PieNap_g9424	-	CUE domain
Events	Head	2	PieNap_g9458	bur	GMP synthase C terminal domain
Events	Head	2	PieNap_g9480	-	phosphoric diester hydrolase activity. It is involved in the biological process described with
Events	Head	2	PieNap_g9502	-	Destabilase
Events	Head	2	PieNap_g9510	Rack1	WD domain, G-beta repeat
Events	Head	2	PieNap_g9514	-	Belongs to the class I-like SAM-binding methyltransferase superfamily. RsmB NOP family
Events	Head	2	PieNap_g9578	-	Cyclic nucleotide-monophosphate binding domain
Events	Head	2	PieNap_g9699	-	GRIP domain
Events	Head	2	PieNap_g9896	-	Mitochondrial carrier protein
Events	Head	2	PieNap_g9921	-	Hsp70 protein
Events	Head	2	PieNap_g9953	-	Belongs to the ALG6 ALG8 glucosyltransferase family
Events	Head	2	PieNap_g9979	tho2	Transcription- and export-related complex subunit
Events	Head	3	PieNap_g10136	-	Zinc-finger associated domain (zf-AD)
Events	Head	3	PieNap_g10173	-	identical protein binding
Events	Head	3	PieNap_g10199	-	BNIP3
Events	Head	3	PieNap_g10250	Gel	Gelsolin homology domain
Events	Head	3	PieNap_g1035	-	Domain of unknown function (DUF4495)
Events	Head	3	PieNap_g10396	snRNP70K	U1 small nuclear ribonucleoprotein of 70kDa MW N terminal
Events	Head	3	PieNap_g10447	-	HPC2 and ubinuclein domain
Events	Head	3	PieNap_g10501	hyd	E3 ubiquitin ligase EDD
Events	Head	3	PieNap_g10582	-	Transmembrane and TPR repeat-containing protein
Events	Head	3	PieNap_g10633	-	ABC transporter transmembrane region
Events	Head	3	PieNap_g10648	-	U1-like zinc finger
Events	Head	3	PieNap_g10670	nct	Nicastrin
Events	Head	3	PieNap_g10761	NA	NA
Events	Head	3	PieNap_g1083	-	-
Events	Head	3	PieNap_g1084	-	Domain Homologous to E6-AP Carboxyl Terminus with
Events	Head	3	PieNap_g10895	-	PRP38 family
Events	Head	3	PieNap_g10946	-	Regulated-SNARE-like domain
Events	Head	3	PieNap_g11057	-	zinc finger
Events	Head	3	PieNap_g11118	polybromo	Bromo adjacent homology domain
Events	Head	3	PieNap_g11140	-	Bile acid
Events	Head	3	PieNap_g11143	-	Isocitrate/isopropylmalate dehydrogenase
Events	Head	3	PieNap_g11313	-	Angiotensin-converting enzyme
Events	Head	3	PieNap_g11322	-	-
Events	Head	3	PieNap_g11380	-	DNA polymerase
Events	Head	3	PieNap_g11491	-	Essential component of the vacuolar proton pump (V- ATPase), a multimeric enzyme that catalyzes the translocation of protons across the membranes. Required for assembly and activity of the V-ATPase
Events	Head	3	PieNap_g11507	Dic	WD40 repeats
Events	Head	3	PieNap_g11508	-	4'-phosphopantetheinyl transferase superfamily
Events	Head	3	PieNap_g11673	-	WW domain binding protein 11
Events	Head	3	PieNap_g11825	-	Coiled-coil domain of unknown function
Events	Head	3	PieNap_g11845	-	Domain of unknown function (DUF4803)
Events	Head	3	PieNap_g11891	-	zinc finger
Events	Head	3	PieNap_g11920	-	RNA recognition motif
Events	Head	3	PieNap_g11959	RnpS1	RNA recognition motif
Events	Head	3	PieNap_g1200	-	Coiled-coil and interaction region of P66A and P66B with MBD2
Events	Head	3	PieNap_g12000	-	Protein of unknown function (DUF890)
Events	Head	3	PieNap_g12024	-	proton-transporting ATPase activity, rotational mechanism. It is involved in the biological process described with ATP hydrolysis coupled proton transport
Events	Head	3	PieNap_g12073	-	-
Events	Head	3	PieNap_g12078	-	Inositol polyphosphate kinase
Events	Head	3	PieNap_g12138	NA	NA
Events	Head	3	PieNap_g12172	-	MYND finger
Events	Head	3	PieNap_g12267	Tango10	BTB POZ domain-containing protein
Events	Head	3	PieNap_g12282	-	Putative RNA methylase family UPF0020
Events	Head	3	PieNap_g12317	Moca-cyp	Cyclophilin type peptidyl-prolyl cis-trans isomerase/CLD
Events	Head	3	PieNap_g12339	-	RNA recognition motif
Events	Head	3	PieNap_g12359	-	Diacylglycerol kinase accessory domain (presumed)
Events	Head	3	PieNap_g1248	-	copulation
Events	Head	3	PieNap_g12485	CstF-64	Transcription termination and cleavage factor C-terminal
Events	Head	3	PieNap_g12625	-	Prominin
Events	Head	3	PieNap_g12697	-	Necessary for the splicing of pre-mRNA
Events	Head	3	PieNap_g12775	cry	FAD binding domain of DNA photolyase
Events	Head	3	PieNap_g12843	-	16S rRNA methyltransferase RsmB/F
Events	Head	3	PieNap_g12858	-	Adaptin N terminal region
Events	Head	3	PieNap_g12976	-	Transmembrane protein 65
Events	Head	3	PieNap_g13001	-	alpha-tubulin binding
Events	Head	3	PieNap_g13020	-	F-box domain
Events	Head	3	PieNap_g13046	-	DNA/RNA non-specific endonuclease
Events	Head	3	PieNap_g13168	-	FERM N-terminal domain
Events	Head	3	PieNap_g13249	-	AAA domain (Cdc48 subfamily)
Events	Head	3	PieNap_g13302	NA	NA
Events	Head	3	PieNap_g13378	-	K homology RNA-binding domain
Events	Head	3	PieNap_g13386	Tm1	Tropomyosin like
Events	Head	3	PieNap_g13505	gish	Casein kinase 1 gamma C terminal
Events	Head	3	PieNap_g13517	-	Ubiquitin-like modifier-activating enzyme ATG7 N-terminus
Events	Head	3	PieNap_g1353	Miro	EF hand associated
Events	Head	3	PieNap_g13580	Rbcn-3A	WD40 repeats
Events	Head	3	PieNap_g13581	endoA	BAR
Events	Head	3	PieNap_g13589	-	Munc13 (mammalian uncoordinated) homology domain
Events	Head	3	PieNap_g13665	-	GTPase activator activity. It is involved in the biological process described with regulation of small GTPase mediated signal transduction
Events	Head	3	PieNap_g13728	-	GNS1/SUR4 family
Events	Head	3	PieNap_g1382	-	high mobility group
Events	Head	3	PieNap_g13854	-	Oxidoreductase activity. It is involved in the biological process described with metabolic process
Events	Head	3	PieNap_g13927	-	Belongs to the DEAD box helicase family
Events	Head	3	PieNap_g13959	-	TPR repeat
Events	Head	3	PieNap_g13961	-	Arginine and glutamate-rich 1
Events	Head	3	PieNap_g14391	-	DUF1900
Events	Head	3	PieNap_g14405	-	Eukaryotic protein of unknown function (DUF866)
Events	Head	3	PieNap_g14449	-	Phospholipase D-like domain at C-terminus of MIT
Events	Head	3	PieNap_g14466	-	ARID/BRIGHT DNA binding domain
Events	Head	3	PieNap_g14506	-	GDP-D-glucose phosphorylase activity
Events	Head	3	PieNap_g14523	-	Ankyrin repeat
Events	Head	3	PieNap_g1455	-	Repeat in Drosophila CG10860, human KIAA0680 and C. elegans F26H9.2
Events	Head	3	PieNap_g14590	lap	Phosphatidylinositol-binding clathrin assembly protein
Events	Head	3	PieNap_g14605	ens	It is involved in the biological process described with microtubule cytoskeleton organization
Events	Head	3	PieNap_g14677	-	nucleic acid binding
Events	Head	3	PieNap_g14690	-	Guanine nucleotide exchange factor for Rho/Rac/Cdc42-like GTPases
Events	Head	3	PieNap_g14697	-	nucleic acid binding
Events	Head	3	PieNap_g14717	-	Microtubule-Associated protein Jupiter
Events	Head	3	PieNap_g14728	-	It is involved in the biological process described with signal transduction
Events	Head	3	PieNap_g14753	-	nucleic acid-templated transcription
Events	Head	3	PieNap_g14943	-	-
Events	Head	3	PieNap_g15010	-	PWI, domain in splicing factors
Events	Head	3	PieNap_g15068	-	Zinc finger, C2H2 type
Events	Head	3	PieNap_g15094	-	Putative DNA-binding (bihelical) motif predicted to be involved in chromosomal organisation
Events	Head	3	PieNap_g15099	NA	NA
Events	Head	3	PieNap_g15103	-	Calpain-like thiol protease family.
Events	Head	3	PieNap_g15147	-	Abscisic acid G-protein coupled receptor
Events	Head	3	PieNap_g1517	-	negative regulation of TORC1 signaling
Events	Head	3	PieNap_g15198	-	Reticulon-like protein
Events	Head	3	PieNap_g15214	-	SART-1 family
Events	Head	3	PieNap_g15215	-	Beige/BEACH domain
Events	Head	3	PieNap_g15282	-	Zinc ion binding
Events	Head	3	PieNap_g15398	-	Immunoglobulin V-set domain
Events	Head	3	PieNap_g15408	crp	helix loop helix domain
Events	Head	3	PieNap_g15421	NA	NA
Events	Head	3	PieNap_g15464	-	Synaptobrevin
Events	Head	3	PieNap_g15470	-	Coproporphyrinogen III oxidase
Events	Head	3	PieNap_g15514	-	Developmental protein
Events	Head	3	PieNap_g15524	Haspin	Domain of unknown function
Events	Head	3	PieNap_g15540	-	Ankyrin repeats (many copies)
Events	Head	3	PieNap_g15544	-	Haloacid dehalogenase-like hydrolase
Events	Head	3	PieNap_g15550	Tsf1	Transferrins are iron binding transport proteins which bind Fe(3 ) ion in association with the binding of an anion, usually bicarbonate
Events	Head	3	PieNap_g15579	cdk8	Protein tyrosine kinase
Events	Head	3	PieNap_g15649	-	-
Events	Head	3	PieNap_g15682	-	It is involved in the biological process described with cytoskeletal anchoring at plasma membrane
Events	Head	3	PieNap_g15789	CycT	domain present in cyclins, TFIIB and Retinoblastoma
Events	Head	3	PieNap_g15921	per	an increase in PER dosage leads to shortened circadian rhythms and a decrease leads to lengthened circadian rhythms. Essential for the circadian rhythmicity of locomotor activity, eclosion behavior, and for the rhythmic component of the male courtship song that originates in the thoracic nervous system. The biological cycle depends on the rhythmic formation and nuclear localization of the TIM-PER…
Events	Head	3	PieNap_g15991	-	Domain in Tre-2, BUB2p, and Cdc16p. Probable Rab-GAPs.
Events	Head	3	PieNap_g16047	-	Acyl-CoA dehydrogenase, C-terminal domain
Events	Head	3	PieNap_g16049	-	ankyrin repeat
Events	Head	3	PieNap_g16061	-	ATP binding. It is involved in the biological process described with protein phosphorylation
Events	Head	3	PieNap_g16068	-	Transmembrane amino acid transporter protein
Events	Head	3	PieNap_g16138	CNOT1	Domain of unknown function (DUF3819)
Events	Head	3	PieNap_g16162	LanA	Laminin Domain II
Events	Head	3	PieNap_g1621	-	CUT
Events	Head	3	PieNap_g16262	-	N-acetylmuramoyl-L-alanine amidase
Events	Head	3	PieNap_g16305	-	EF-hand domain pair
Events	Head	3	PieNap_g16368	NA	NA
Events	Head	3	PieNap_g16418	-	Neural proliferation differentiation control-1 protein (NPDC1)
Events	Head	3	PieNap_g16429	blue	NEUZ
Events	Head	3	PieNap_g16440	-	Possible membrane-associated motif in LPS-induced tumor necrosis factor alpha factor (LITAF), also known as PIG7, and other animal proteins.
Events	Head	3	PieNap_g1804	mRpL44	It is involved in the biological process described with RNA processing
Events	Head	3	PieNap_g1816	-	Abhydrolase domain containing 18
Events	Head	3	PieNap_g1821	car	Sec1 family
Events	Head	3	PieNap_g1930	-	-
Events	Head	3	PieNap_g2042	-	MAP-kinase scaffold activity
Events	Head	3	PieNap_g2051	osa	SWI/SNF-like complex subunit BAF250/Osa
Events	Head	3	PieNap_g2076	-	Uncharacterised protein family (UPF0160)
Events	Head	3	PieNap_g2124	-	positive regulation of protein homodimerization activity
Events	Head	3	PieNap_g2131	-	Zinc ion binding
Events	Head	3	PieNap_g2149	Chro	Chromatin organization modifier domain
Events	Head	3	PieNap_g2213	-	Ricin-type beta-trefoil
Events	Head	3	PieNap_g2227	pdm3	DNA binding. It is involved in the biological process described with regulation of transcription, DNA-templated
Events	Head	3	PieNap_g2274	-	chromatin remodeling
Events	Head	3	PieNap_g2285	-	Sterile alpha motif.
Events	Head	3	PieNap_g2295	-	-
Events	Head	3	PieNap_g2347	atl	Guanylate-binding protein, N-terminal domain
Events	Head	3	PieNap_g235	-	UBA domain
Events	Head	3	PieNap_g2487	-	Ring finger
Events	Head	3	PieNap_g2503	-	Beta-mannosidase activity. It is involved in the biological process described with mannan catabolic process
Events	Head	3	PieNap_g2527	-	Trypsin-like serine protease
Events	Head	3	PieNap_g2646	-	Nucleoplasmin/nucleophosmin domain
Events	Head	3	PieNap_g270	Nhe3	Sodium/hydrogen exchanger family
Events	Head	3	PieNap_g271	Nhe3	Sodium/hydrogen exchanger family
Events	Head	3	PieNap_g272	Nhe3	Sodium/hydrogen exchanger family
Events	Head	3	PieNap_g274	-	It is involved in the biological process described with peptidyl-amino acid modification
Events	Head	3	PieNap_g2768	-	Inositol phosphatase
Events	Head	3	PieNap_g2867	-	Histidine phosphatase superfamily (branch 2)
Events	Head	3	PieNap_g2910	-	Syntaxin
Events	Head	3	PieNap_g2957	-	KAP family P-loop domain
Events	Head	3	PieNap_g2981	-	Eukaryotic cytochrome b561
Events	Head	3	PieNap_g2985	-	PPIases accelerate the folding of proteins. It catalyzes the cis-trans isomerization of proline imidic peptide bonds in oligopeptides
Events	Head	3	PieNap_g2993	-	TIR domain
Events	Head	3	PieNap_g3012	-	Choline/ethanolamine kinase
Events	Head	3	PieNap_g3023	-	Protein of unknown function (DUF498/DUF598)
Events	Head	3	PieNap_g3090	NA	NA
Events	Head	3	PieNap_g3097	-	dsRNA-gated channel SID-1
Events	Head	3	PieNap_g3228	-	Zinc finger, C2H2 type
Events	Head	3	PieNap_g3344	-	zinc finger
Events	Head	3	PieNap_g336	pnut	Belongs to the TRAFAC class TrmE-Era-EngA-EngB-Septin- like GTPase superfamily. Septin GTPase family
Events	Head	3	PieNap_g3390	-	Cadherin repeats.
Events	Head	3	PieNap_g3403	Sap-r	Saposin (B) Domains
Events	Head	3	PieNap_g3455	-	-
Events	Head	3	PieNap_g3528	-	Acyl CoA binding protein
Events	Head	3	PieNap_g3571	-	Zona pellucida (ZP) domain
Events	Head	3	PieNap_g3623	-	Peptidase family M41
Events	Head	3	PieNap_g3677	heph	RNA recognition motif. (a.k.a. RRM, RBD, or RNP domain)
Events	Head	3	PieNap_g3690	-	SERine Proteinase INhibitors
Events	Head	3	PieNap_g3693	-	EF-hand domain pair
Events	Head	3	PieNap_g370	-	zinc finger
Events	Head	3	PieNap_g3904	-	Vault protein inter-alpha-trypsin domain
Events	Head	3	PieNap_g396	Ars2	Arsenite-resistance protein 2
Events	Head	3	PieNap_g3968	-	-
Events	Head	3	PieNap_g3994	C3G	Guanine nucleotide exchange factor for Ras-like small GTPases
Events	Head	3	PieNap_g400	-	-
Events	Head	3	PieNap_g4037	Rop	Sec1 family
Events	Head	3	PieNap_g404	Pfk	Catalyzes the phosphorylation of D-fructose 6-phosphate to fructose 1,6-bisphosphate by ATP, the first committing step of glycolysis
Events	Head	3	PieNap_g4055	-	Plasma-membrane choline transporter
Events	Head	3	PieNap_g4086	-	Rab GTPase binding. It is involved in the biological process described with intracellular protein transport
Events	Head	3	PieNap_g414	-	FERM central domain
Events	Head	3	PieNap_g4153	-	protein, isoform A
Events	Head	3	PieNap_g4284	-	AMP-binding enzyme C-terminal domain
Events	Head	3	PieNap_g431	Hsf	Sequence-specific DNA binding. It is involved in the biological process described with
Events	Head	3	PieNap_g4330	-	RNA splicing
Events	Head	3	PieNap_g4334	-	Microtubule binding
Events	Head	3	PieNap_g4349	AIF	Apoptosis-inducing factor, mitochondrion-associated, C-term
Events	Head	3	PieNap_g4380	NA	NA
Events	Head	3	PieNap_g4467	-	CCAAT-Binding transcription Factor
Events	Head	3	PieNap_g4523	-	TMEM164 family
Events	Head	3	PieNap_g4538	Dp	Transcription factor DP
Events	Head	3	PieNap_g4555	-	Phosphatidyl serine synthase
Events	Head	3	PieNap_g4599	-	Starch binding domain
Events	Head	3	PieNap_g4633	-	-
Events	Head	3	PieNap_g4635	RpL3	Ribosomal protein L3
Events	Head	3	PieNap_g4727	-	AKAP7 2'5' RNA ligase-like domain
Events	Head	3	PieNap_g4829	-	Proteasome stabiliser
Events	Head	3	PieNap_g5048	-	Helicase conserved C-terminal domain
Events	Head	3	PieNap_g5095	Top2	Control of topological states of DNA by transient breakage and subsequent rejoining of DNA strands. Topoisomerase II makes double-strand breaks
Events	Head	3	PieNap_g5144	-	-
Events	Head	3	PieNap_g5315	-	involucrin
Events	Head	3	PieNap_g5435	-	LUC7 N_terminus
Events	Head	3	PieNap_g5472	Aats-thr	Threonyl and Alanyl tRNA synthetase second additional domain
Events	Head	3	PieNap_g5506	yip2	Thiolase, N-terminal domain
Events	Head	3	PieNap_g5563	NA	NA
Events	Head	3	PieNap_g5599	-	ABC transporter transmembrane region
Events	Head	3	PieNap_g561	bwa	Hydrolyzes the sphingolipid ceramide into sphingosine and free fatty acid
Events	Head	3	PieNap_g563	wal	Electron transfer flavoprotein FAD-binding domain
Events	Head	3	PieNap_g5649	-	Belongs to the CDP-alcohol phosphatidyltransferase class-I family
Events	Head	3	PieNap_g5734	wupA	Troponin
Events	Head	3	PieNap_g5767	-	Zinc-finger of C2H2 type
Events	Head	3	PieNap_g587	-	WD40 repeats
Events	Head	3	PieNap_g5886	mask	domain-containing protein
Events	Head	3	PieNap_g5899	-	RNA recognition motif
Events	Head	3	PieNap_g6023	-	nucleotide binding
Events	Head	3	PieNap_g6028	-	Protein tyrosine kinase
Events	Head	3	PieNap_g6131	sn	Fascin domain
Events	Head	3	PieNap_g6149	gig	Domain of unknown function (DUF3384)
Events	Head	3	PieNap_g6152	-	Domain of unknown function (DUF4976)
Events	Head	3	PieNap_g6154	-	Selenoprotein S (SelS)
Events	Head	3	PieNap_g622	-	It is involved in the biological process described with regulation of transcription, DNA-templated
Events	Head	3	PieNap_g6335	-	Trypsin
Events	Head	3	PieNap_g6550	hts	Class II Aldolase and Adducin N-terminal domain
Events	Head	3	PieNap_g66	-	zinc finger
Events	Head	3	PieNap_g693	-	BPTI/Kunitz family of serine protease inhibitors.
Events	Head	3	PieNap_g709	Hph	oxidoreductase activity, acting on paired donors, with incorporation or reduction of molecular oxygen, 2-oxoglutarate as one donor, and incorporation of one atom each of oxygen into both donors. It is involved in the biological process described with oxidation-reduction process
Events	Head	3	PieNap_g7104	-	IRSp53/MIM homology domain
Events	Head	3	PieNap_g7297	-	Breast carcinoma amplified sequence 3
Events	Head	3	PieNap_g7311	-	-
Events	Head	3	PieNap_g7355	-	Troponin t
Events	Head	3	PieNap_g7400	-	Amino acid permease
Events	Head	3	PieNap_g7402	-	Complement Clr-like EGF-like
Events	Head	3	PieNap_g7459	-	Protein tyrosine phosphatase activity. It is involved in the biological process described with protein dephosphorylation
Events	Head	3	PieNap_g7463	-	-
Events	Head	3	PieNap_g7504	Aldh-III	Aldehyde dehydrogenase family
Events	Head	3	PieNap_g7623	-	Allows the formation of correctly charged Gln-tRNA(Gln) through the transamidation of misacylated Glu-tRNA(Gln) in the mitochondria. The reaction takes place in the presence of glutamine and ATP through an activated gamma-phospho-Glu- tRNA(Gln)
Events	Head	3	PieNap_g7680	-	Polyprenyl synthetase
Events	Head	3	PieNap_g7692	Dg	Dystroglycan (Dystrophin-associated glycoprotein 1)
Events	Head	3	PieNap_g7779	-	Small acidic protein family
Events	Head	3	PieNap_g7881	NA	NA
Events	Head	3	PieNap_g7961	-	Forkhead associated domain
Events	Head	3	PieNap_g7976	-	ABC1 family
Events	Head	3	PieNap_g7979	-	Aldo/keto reductase family
Events	Head	3	PieNap_g7984	NA	NA
Events	Head	3	PieNap_g805	-	Aldo/keto reductase family
Events	Head	3	PieNap_g8167	-	Glycosyl transferase family 41
Events	Head	3	PieNap_g8203	-	Putative tRNA binding domain
Events	Head	3	PieNap_g8429	-	Ubiquitin-conjugating enzyme E2, catalytic domain homologues
Events	Head	3	PieNap_g8448	-	Domain of unknown function (DUF3512)
Events	Head	3	PieNap_g8526	stau	Double-stranded RNA binding motif
Events	Head	3	PieNap_g876	-	Glycosyl transferase family 8
Events	Head	3	PieNap_g881	-	Clathrin-binding box of Aftiphilin, vesicle trafficking
Events	Head	3	PieNap_g882	-	-
Events	Head	3	PieNap_g8833	-	Calcium ion binding. It is involved in the biological process described with cell cycle arrest
Events	Head	3	PieNap_g8903	ABCB7	ABC transporter transmembrane region
Events	Head	3	PieNap_g897	-	HAT (Half-A-TPR) repeats
Events	Head	3	PieNap_g8975	-	GXGXG motif
Events	Head	3	PieNap_g9018	-	Regulator of Vps4 activity in the MVB pathway
Events	Head	3	PieNap_g9102	-	Zinc-finger of C2H2 type
Events	Head	3	PieNap_g9118	-	RUN domain
Events	Head	3	PieNap_g9124	-	Cation channel complex component UNC80
Events	Head	3	PieNap_g9167	-	mRNA binding
Events	Head	3	PieNap_g9226	beta-Spec	CAMSAP CH domain
Events	Head	3	PieNap_g9304	-	Ninjurin
Events	Head	3	PieNap_g9343	-	EF-hand domain
Events	Head	3	PieNap_g9459	-	ATPase family associated with various cellular activities (AAA)
Events	Head	3	PieNap_g9581	Rapgap1	Rap/ran-GAP
Events	Head	3	PieNap_g9585	-	Hemocyanin, all-alpha domain
Events	Head	3	PieNap_g9602	RpL13A	Structural constituent of ribosome. It is involved in the biological process described with translation
Events	Head	3	PieNap_g9645	VhaSFD	V-ATPase subunit H
Events	Head	3	PieNap_g9830	-	Vesicle associated protein
Events	Head	3	PieNap_g9918	Csat	Nucleotide-sugar transporter
Events	Head	3	PieNap_g9928	Iswi	SNF2 family N-terminal domain
Events	Head	3	PieNap_g9939	NA	NA
Events	Head	3	PieNap_g9979	tho2	Transcription- and export-related complex subunit
Events	Head	3	PieNap_g9993	-	-
Events	Head	4	PieNap_g10197	-	Eps15 homology domain
Events	Head	4	PieNap_g10203	-	carbohydrate binding. It is involved in the biological process described with mannose metabolic process
Events	Head	4	PieNap_g1022	-	It is involved in the biological process described with cell redox homeostasis
Events	Head	4	PieNap_g10250	Gel	Gelsolin homology domain
Events	Head	4	PieNap_g10413	alpha-Cat	binding. It is involved in the biological process described with cell adhesion
Events	Head	4	PieNap_g10436	-	Zinc-finger of C2H2 type
Events	Head	4	PieNap_g10451	-	-
Events	Head	4	PieNap_g10508	-	SelR domain
Events	Head	4	PieNap_g10540	Esyt2	Protein kinase C conserved region 2 (CalB)
Events	Head	4	PieNap_g10633	-	ABC transporter transmembrane region
Events	Head	4	PieNap_g10665	msn	Domain found in NIK1-like kinases, mouse citron and yeast ROM1, ROM2
Events	Head	4	PieNap_g10902	alpha-Spec	Ca2+ insensitive EF hand
Events	Head	4	PieNap_g11075	-	SWIB/MDM2 domain
Events	Head	4	PieNap_g11211	-	G protein alpha subunit
Events	Head	4	PieNap_g11242	-	superoxide-generating NADPH oxidase activator activity
Events	Head	4	PieNap_g11252	-	K homology RNA-binding domain
Events	Head	4	PieNap_g11257	-	Catalytic activity. It is involved in the biological process described with nucleoside metabolic process
Events	Head	4	PieNap_g11346	tmod	binding. It is involved in the biological process described with pointed-end actin filament capping
Events	Head	4	PieNap_g1142	-	-
Events	Head	4	PieNap_g11697	Spn	protein phosphatase 1 regulatory
Events	Head	4	PieNap_g11808	-	-
Events	Head	4	PieNap_g11837	Myo1A	Myosin. Large ATPases.
Events	Head	4	PieNap_g11845	-	Domain of unknown function (DUF4803)
Events	Head	4	PieNap_g11862	Mhc	Belongs to the TRAFAC class myosin-kinesin ATPase superfamily. Myosin family
Events	Head	4	PieNap_g11863	Mhc1	Belongs to the TRAFAC class myosin-kinesin ATPase superfamily. Myosin family
Events	Head	4	PieNap_g11920	-	RNA recognition motif
Events	Head	4	PieNap_g12138	NA	NA
Events	Head	4	PieNap_g12166	-	Middle domain of eukaryotic initiation factor 4G (eIF4G)
Events	Head	4	PieNap_g12167	-	Formin Homology 2 Domain
Events	Head	4	PieNap_g12226	-	Ras subfamily of RAS small GTPases
Events	Head	4	PieNap_g12234	-	Smoothelin cytoskeleton protein
Events	Head	4	PieNap_g12282	-	Putative RNA methylase family UPF0020
Events	Head	4	PieNap_g1234	-	Uncharacterised protein family UPF0066
Events	Head	4	PieNap_g12362	-	Lipid storage droplets
Events	Head	4	PieNap_g12439	-	Trypsin-like serine protease
Events	Head	4	PieNap_g12449	-	Tyrosine kinase, catalytic domain
Events	Head	4	PieNap_g1248	-	copulation
Events	Head	4	PieNap_g12565	-	Ki-ras-induced actin-interacting protein-IP3R-interacting domain
Events	Head	4	PieNap_g12800	-	Nuclear transport factor 2 (NTF2) domain
Events	Head	4	PieNap_g12855	-	Zinc-binding domain present in Lin-11, Isl-1, Mec-3.
Events	Head	4	PieNap_g12910	-	LRRFIP family
Events	Head	4	PieNap_g13095	kappaB-Ras	Ras family
Events	Head	4	PieNap_g13373	-	Phosphatidylinositol-4-phosphate 5-Kinase
Events	Head	4	PieNap_g13384	Tm2	Tropomyosin like
Events	Head	4	PieNap_g13386	Tm1	Tropomyosin like
Events	Head	4	PieNap_g13494	Fur1	Belongs to the peptidase S8 family
Events	Head	4	PieNap_g13576	para	Mediates the voltage-dependent sodium ion permeability of excitable membranes
Events	Head	4	PieNap_g13581	endoA	BAR
Events	Head	4	PieNap_g13737	-	Pex2 / Pex12 amino terminal region
Events	Head	4	PieNap_g13824	-	Carboxylic ester hydrolase activity. It is involved in the biological process described with lipid metabolic process
Events	Head	4	PieNap_g14027	-	RNA pseudouridylate synthase
Events	Head	4	PieNap_g1410	-	DnaJ molecular chaperone homology domain
Events	Head	4	PieNap_g14114	-	Dock homology region 2
Events	Head	4	PieNap_g1415	Creb	pKID domain
Events	Head	4	PieNap_g14159	-	Rab GTPase activator activity. It is involved in the biological process described with regulation of Rab GTPase activity
Events	Head	4	PieNap_g1419	-	Immunoglobulin like
Events	Head	4	PieNap_g14466	-	ARID/BRIGHT DNA binding domain
Events	Head	4	PieNap_g1447	-	RNA recognition motif. (a.k.a. RRM, RBD, or RNP domain)
Events	Head	4	PieNap_g14590	lap	Phosphatidylinositol-binding clathrin assembly protein
Events	Head	4	PieNap_g14597	-	C2 domain
Events	Head	4	PieNap_g14778	-	protein serine threonine kinase activity. It is involved in the biological process described with protein phosphorylation
Events	Head	4	PieNap_g14801	Mf	Myofilin
Events	Head	4	PieNap_g14856	-	protein kinase activity
Events	Head	4	PieNap_g14869	-	Conserved carboxylase domain
Events	Head	4	PieNap_g14891	NA	NA
Events	Head	4	PieNap_g14956	-	Phospholipase c beta
Events	Head	4	PieNap_g15030	-	heterophilic cell-cell adhesion via plasma membrane cell adhesion molecules
Events	Head	4	PieNap_g15033	-	Actin
Events	Head	4	PieNap_g15041	-	It is involved in the biological process described with intracellular signal transduction
Events	Head	4	PieNap_g15063	-	Kinase-like
Events	Head	4	PieNap_g15188	-	EF-hand domain
Events	Head	4	PieNap_g15252	-	Scavenger receptor Cys-rich
Events	Head	4	PieNap_g15464	-	Synaptobrevin
Events	Head	4	PieNap_g15478	cib	Thymosin beta actin-binding motif.
Events	Head	4	PieNap_g1549	arm	Armadillo/beta-catenin-like repeat
Events	Head	4	PieNap_g15528	-	Tricarboxylate carrier
Events	Head	4	PieNap_g15672	-	Ricin-type beta-trefoil
Events	Head	4	PieNap_g15682	-	It is involved in the biological process described with cytoskeletal anchoring at plasma membrane
Events	Head	4	PieNap_g15801	-	Phosphatidylinositol phosphate kinases
Events	Head	4	PieNap_g15839	-	Voltage gated chloride channel
Events	Head	4	PieNap_g15888	Mical	CAMSAP CH domain
Events	Head	4	PieNap_g16028	dos	PH domain
Events	Head	4	PieNap_g16036	-	Zinc ion binding
Events	Head	4	PieNap_g16090	-	Domain in cystathionine beta-synthase and other proteins.
Events	Head	4	PieNap_g16100	-	Fibronectin type 3 domain
Events	Head	4	PieNap_g16122	-	Laminin B domain
Events	Head	4	PieNap_g16197	-	Ankyrin repeat
Events	Head	4	PieNap_g16259	-	Ubiquitin associated domain
Events	Head	4	PieNap_g16384	-	Helicase associated domain (HA2) Add an annotation
Events	Head	4	PieNap_g1726	-	C2H2-type zinc finger
Events	Head	4	PieNap_g1968	-	Mediates the uptake of pyruvate into mitochondria
Events	Head	4	PieNap_g2016	-	Annexin repeats
Events	Head	4	PieNap_g204	-	Protein of unknown function (DUF3421)
Events	Head	4	PieNap_g2066	-	Belongs to the MAGUK family
Events	Head	4	PieNap_g2114	CLIPD6	Trypsin-like serine protease
Events	Head	4	PieNap_g2213	-	Ricin-type beta-trefoil
Events	Head	4	PieNap_g2240	Trp1	Translocation protein Sec62
Events	Head	4	PieNap_g231	-	ARF GTPase activator activity. It is involved in the biological process described with regulation of ARF GTPase activity
Events	Head	4	PieNap_g2353	-	Adenosine/AMP deaminase
Events	Head	4	PieNap_g2511	-	Oligosaccharyl transferase activity. It is involved in the biological process described with protein glycosylation
Events	Head	4	PieNap_g2535	-	Galactosyltransferase
Events	Head	4	PieNap_g2626	mbc	Dock homology region 2
Events	Head	4	PieNap_g274	-	It is involved in the biological process described with peptidyl-amino acid modification
Events	Head	4	PieNap_g2748	if	Integrin alpha
Events	Head	4	PieNap_g2803	-	cwf21 domain
Events	Head	4	PieNap_g284	14-3-3zeta	14-3-3 homologues
Events	Head	4	PieNap_g2867	-	Histidine phosphatase superfamily (branch 2)
Events	Head	4	PieNap_g2912	-	CLIP1 zinc knuckle
Events	Head	4	PieNap_g2926	-	Glyoxalase domain-containing protein
Events	Head	4	PieNap_g295	-	SOGA family member
Events	Head	4	PieNap_g3034	-	Belongs to the peptidase C19 family
Events	Head	4	PieNap_g3103	-	Ankyrin repeats (many copies)
Events	Head	4	PieNap_g3147	-	Transfers the glycosyl residue from UDP-Glc to the non- reducing end of alpha-1,4-glucan
Events	Head	4	PieNap_g3232	sm	RNA recognition motif. (a.k.a. RRM, RBD, or RNP domain)
Events	Head	4	PieNap_g3305	-	Guanylate kinase homologues.
Events	Head	4	PieNap_g362	-	KCNQ voltage-gated potassium channel
Events	Head	4	PieNap_g3639	-	Protein kinase C terminal domain
Events	Head	4	PieNap_g3658	NA	NA
Events	Head	4	PieNap_g3692	-	Dehydrogenase E1 component
Events	Head	4	PieNap_g383	eEF1delta	EF-1 guanine nucleotide exchange domain
Events	Head	4	PieNap_g3865	-	Lipase
Events	Head	4	PieNap_g3911	-	RNA polymerase II transcription cofactor activity. It is involved in the biological process described with regulation of transcription from RNA polymerase II promoter
Events	Head	4	PieNap_g4	NA	NA
Events	Head	4	PieNap_g4010	-	Polycystin cation channel
Events	Head	4	PieNap_g4015	-	Leucine rich repeat
Events	Head	4	PieNap_g4057	shi	Dynamin GTPase effector domain
Events	Head	4	PieNap_g4128	CYLD	CAP_GLY
Events	Head	4	PieNap_g4153	-	protein, isoform A
Events	Head	4	PieNap_g4293	Ca-beta	Guanylate kinase
Events	Head	4	PieNap_g4296	ab	zinc finger
Events	Head	4	PieNap_g431	Hsf	Sequence-specific DNA binding. It is involved in the biological process described with
Events	Head	4	PieNap_g4432	Synd	Src homology 3 domains
Events	Head	4	PieNap_g4438	-	high mobility group
Events	Head	4	PieNap_g4617	-	Cadherins are calcium-dependent cell adhesion proteins
Events	Head	4	PieNap_g4633	-	-
Events	Head	4	PieNap_g4685	-	Transferase activity, transferring hexosyl groups
Events	Head	4	PieNap_g4737	Aats-lys	OB-fold nucleic acid binding domain
Events	Head	4	PieNap_g4873	-	Broad-Complex, Tramtrack and Bric a brac
Events	Head	4	PieNap_g4945	-	Structural constituent of cuticle
Events	Head	4	PieNap_g5080	tud	Tudor domain
Events	Head	4	PieNap_g515	tun	N-terminal glutamine amidase
Events	Head	4	PieNap_g5285	-	-
Events	Head	4	PieNap_g5315	-	involucrin
Events	Head	4	PieNap_g5413	-	Glutathione S-transferase N-terminal domain
Events	Head	4	PieNap_g5417	-	Trypsin-like serine protease
Events	Head	4	PieNap_g5511	Nedd4	Domain with 2 conserved Trp (W) residues
Events	Head	4	PieNap_g557	-	It is involved in the biological process described with cellular protein modification process
Events	Head	4	PieNap_g5604	-	Ca2+ insensitive EF hand
Events	Head	4	PieNap_g5610	Fas2	Fibronectin type 3 domain
Events	Head	4	PieNap_g5613	-	VPS10
Events	Head	4	PieNap_g5649	-	Belongs to the CDP-alcohol phosphatidyltransferase class-I family
Events	Head	4	PieNap_g5664	-	Calreticulin family
Events	Head	4	PieNap_g569	-	Neuronal voltage-dependent calcium channel alpha 2acd
Events	Head	4	PieNap_g5734	wupA	Troponin
Events	Head	4	PieNap_g5857	chp	Leucine Rich repeat
Events	Head	4	PieNap_g5943	Fmr1	K homology RNA-binding domain
Events	Head	4	PieNap_g595	p38b	Protein tyrosine kinase
Events	Head	4	PieNap_g603	-	Potassium chloride symporter activity. It is involved in the biological process described with ion transport
Events	Head	4	PieNap_g6073	-	Prolyl oligopeptidase family
Events	Head	4	PieNap_g6482	-	-
Events	Head	4	PieNap_g6529	-	Aldo/keto reductase family
Events	Head	4	PieNap_g678	-	-
Events	Head	4	PieNap_g681	-	PACS-1 cytosolic sorting protein
Events	Head	4	PieNap_g6853	-	Low-density lipoprotein receptor domain class A
Events	Head	4	PieNap_g7022	LanA	Laminin Domain II
Events	Head	4	PieNap_g7071	RpS11	Ribosomal protein S17
Events	Head	4	PieNap_g710	-	Thyroglobulin type I repeats.
Events	Head	4	PieNap_g72	-	Putative zinc finger motif, C2HC5-type
Events	Head	4	PieNap_g7311	-	-
Events	Head	4	PieNap_g7355	-	Troponin t
Events	Head	4	PieNap_g736	-	Band 4.1 homologues
Events	Head	4	PieNap_g7402	-	Complement Clr-like EGF-like
Events	Head	4	PieNap_g7466	-	Plasma membrane calcium transporter ATPase C terminal
Events	Head	4	PieNap_g7504	Aldh-III	Aldehyde dehydrogenase family
Events	Head	4	PieNap_g751	-	DNA-binding transcription factor activity, RNA polymerase II-specific
Events	Head	4	PieNap_g7527	-	Alpha/beta hydrolase family
Events	Head	4	PieNap_g7746	-	Microtubule binding
Events	Head	4	PieNap_g779	-	Cation transporter/ATPase, N-terminus
Events	Head	4	PieNap_g7792	-	Belongs to the WD repeat coronin family
Events	Head	4	PieNap_g7843	-	CRAL/TRIO domain
Events	Head	4	PieNap_g7943	-	Munc13 (mammalian uncoordinated) homology domain
Events	Head	4	PieNap_g8027	-	Beta2-adaptin appendage, C-terminal sub-domain
Events	Head	4	PieNap_g8077	-	nucleic acid binding
Events	Head	4	PieNap_g8380	-	protein localization to membrane
Events	Head	4	PieNap_g8452	-	Serine/Threonine protein kinases, catalytic domain
Events	Head	4	PieNap_g8520	Mef2	Holliday junction regulator protein family C-terminal repeat
Events	Head	4	PieNap_g8522	Cda5	Polysaccharide deacetylase
Events	Head	4	PieNap_g8529	-	Nucleoporin subcomplex protein binding to Pom34
Events	Head	4	PieNap_g8590	Dscam	Down syndrome cell adhesion
Events	Head	4	PieNap_g8640	kinesin-13	Microtubule binding
Events	Head	4	PieNap_g865	-	Inositol monophosphatase family
Events	Head	4	PieNap_g8758	-	It is involved in the biological process described with protein phosphorylation
Events	Head	4	PieNap_g8792	NA	NA
Events	Head	4	PieNap_g8833	-	Calcium ion binding. It is involved in the biological process described with cell cycle arrest
Events	Head	4	PieNap_g9102	-	Zinc-finger of C2H2 type
Events	Head	4	PieNap_g9109	-	PDZ domain
Events	Head	4	PieNap_g9120	-	Tau and MAP protein, tubulin-binding repeat
Events	Head	4	PieNap_g945	NA	NA
Events	Head	4	PieNap_g9699	-	GRIP domain
Events	Head	4	PieNap_g9852	-	Phosphorylase b kinase catalyzes the phosphorylation of serine in certain substrates, including troponin I
Events	Head	4	PieNap_g9853	-	Phosphorylase b kinase catalyzes the phosphorylation of serine in certain substrates, including troponin I
Events	Head	4	PieNap_g9967	-	Zinc-binding domain present in Lin-11, Isl-1, Mec-3.
Events	Head	4	PieNap_g9992	-	interkinetic nuclear migration
Events	Head	5	PieNap_g1011	-	Essential component of the vacuolar proton pump (V- ATPase), a multimeric enzyme that catalyzes the translocation of protons across the membranes. Required for assembly and activity of the V-ATPase
Events	Head	5	PieNap_g10153	Brd8	bromo domain
Events	Head	5	PieNap_g10203	-	carbohydrate binding. It is involved in the biological process described with mannose metabolic process
Events	Head	5	PieNap_g10238	-	Tubulin/FtsZ family, C-terminal domain
Events	Head	5	PieNap_g10396	snRNP70K	U1 small nuclear ribonucleoprotein of 70kDa MW N terminal
Events	Head	5	PieNap_g10413	alpha-Cat	binding. It is involved in the biological process described with cell adhesion
Events	Head	5	PieNap_g10436	-	Zinc-finger of C2H2 type
Events	Head	5	PieNap_g10440	-	Ferrous iron transport protein B
Events	Head	5	PieNap_g10483	-	Translation initiation factor SUI1
Events	Head	5	PieNap_g10491	-	protein kinase A binding
Events	Head	5	PieNap_g10510	-	DTW
Events	Head	5	PieNap_g10540	Esyt2	Protein kinase C conserved region 2 (CalB)
Events	Head	5	PieNap_g10541	Esyt2	Protein kinase C conserved region 2 (CalB)
Events	Head	5	PieNap_g10545	-	Putative lipopolysaccharide-modifying enzyme.
Events	Head	5	PieNap_g10683	-	-
Events	Head	5	PieNap_g10756	-	Tricarboxylate carrier
Events	Head	5	PieNap_g10757	-	Zinc ion binding
Events	Head	5	PieNap_g10770	-	cell-cell junction organization
Events	Head	5	PieNap_g1084	-	Domain Homologous to E6-AP Carboxyl Terminus with
Events	Head	5	PieNap_g10844	Bzd	MYND finger
Events	Head	5	PieNap_g10857	NA	NA
Events	Head	5	PieNap_g10873	-	TLR4 regulator and MIR-interacting MSAP
Events	Head	5	PieNap_g10882	-	It is involved in the biological process described with regulation of Ras GTPase activity
Events	Head	5	PieNap_g10897	exd	PBC domain
Events	Head	5	PieNap_g10940	-	N-terminal C2 in EEIG1 and EHBP1 proteins
Events	Head	5	PieNap_g10989	-	DNA binding domain with preference for A/T rich regions
Events	Head	5	PieNap_g11024	Vps16B	peptidyl-lysine hydroxylation
Events	Head	5	PieNap_g11057	-	zinc finger
Events	Head	5	PieNap_g11077	-	-
Events	Head	5	PieNap_g11089	-	Domain present in fly proteins (CG14681, CG12492, CG6217), worm H06A10.1 and Arabidopsis thaliana MBG8.9.
Events	Head	5	PieNap_g11140	-	Bile acid
Events	Head	5	PieNap_g11196	-	N-terminal domain of galactosyltransferase
Events	Head	5	PieNap_g11224	-	Leucine-rich repeat
Events	Head	5	PieNap_g11235	-	Cell division cycle and apoptosis regulator protein
Events	Head	5	PieNap_g11242	-	superoxide-generating NADPH oxidase activator activity
Events	Head	5	PieNap_g11252	-	K homology RNA-binding domain
Events	Head	5	PieNap_g11313	-	Angiotensin-converting enzyme
Events	Head	5	PieNap_g11363	Hsp67Bb	Rhodanese Homology Domain
Events	Head	5	PieNap_g1142	-	-
Events	Head	5	PieNap_g11498	Moe	Ezrin/radixin/moesin family
Events	Head	5	PieNap_g11508	-	4'-phosphopantetheinyl transferase superfamily
Events	Head	5	PieNap_g11631	-	Fibronectin type 3 domain
Events	Head	5	PieNap_g11639	-	Nuclear pore complex assembly
Events	Head	5	PieNap_g11743	-	RNA recognition motif
Events	Head	5	PieNap_g11780	-	Peptidase C26
Events	Head	5	PieNap_g11863	Mhc1	Belongs to the TRAFAC class myosin-kinesin ATPase superfamily. Myosin family
Events	Head	5	PieNap_g11866	-	PIG-X / PBN1
Events	Head	5	PieNap_g11891	-	zinc finger
Events	Head	5	PieNap_g12021	-	Enzyme regulator activity. It is involved in the biological process described with regulation of protein catabolic process
Events	Head	5	PieNap_g12043	-	FHA domain
Events	Head	5	PieNap_g12045	-	TMPIT-like protein
Events	Head	5	PieNap_g12076	-	Rpp20 subunit of nuclear RNase MRP and P
Events	Head	5	PieNap_g12126	-	7 transmembrane receptor (Secretin family)
Events	Head	5	PieNap_g12138	NA	NA
Events	Head	5	PieNap_g12172	-	MYND finger
Events	Head	5	PieNap_g12194	-	6-phosphofructo-2-kinase
Events	Head	5	PieNap_g12195	-	Zinc finger in DBF-like proteins
Events	Head	5	PieNap_g12210	-	Annexin repeats
Events	Head	5	PieNap_g12248	HDAC4	Histone deacetylase domain
Events	Head	5	PieNap_g12282	-	Putative RNA methylase family UPF0020
Events	Head	5	PieNap_g12345	-	Splicing factor 1 helix-hairpin domain
Events	Head	5	PieNap_g12359	-	Diacylglycerol kinase accessory domain (presumed)
Events	Head	5	PieNap_g12435	-	tRNA synthetase B5 domain
Events	Head	5	PieNap_g12439	-	Trypsin-like serine protease
Events	Head	5	PieNap_g12553	Nmdar2	Ligated ion channel L-glutamate- and glycine-binding site
Events	Head	5	PieNap_g12739	-	Sulfate permease family
Events	Head	5	PieNap_g12772	-	Protein tweety homolog
Events	Head	5	PieNap_g12784	Nup214	Nuclear pore complex protein
Events	Head	5	PieNap_g12826	-	CHDCT2 (NUC038) domain
Events	Head	5	PieNap_g12887	-	RhoGEF domain
Events	Head	5	PieNap_g12907	-	Spa2 homology domain (SHD) of GIT
Events	Head	5	PieNap_g1291	-	Possible catecholamine-binding domain present in a variety of eukaryotic proteins.
Events	Head	5	PieNap_g12973	CASPL2	Caspase recruitment domain
Events	Head	5	PieNap_g13005	-	Eukaryotic glutathione synthase, ATP binding domain
Events	Head	5	PieNap_g13006	-	Eukaryotic glutathione synthase, ATP binding domain
Events	Head	5	PieNap_g13027	-	K homology RNA-binding domain
Events	Head	5	PieNap_g13053	-	Domain of unknown function (DUF1897)
Events	Head	5	PieNap_g13095	kappaB-Ras	Ras family
Events	Head	5	PieNap_g13168	-	FERM N-terminal domain
Events	Head	5	PieNap_g13233	MED25	Mediator complex subunit 25 von Willebrand factor type A
Events	Head	5	PieNap_g13268	-	Phosphoinositide 3-kinase C2
Events	Head	5	PieNap_g13297	-	N2,N2-dimethylguanosine tRNA methyltransferase
Events	Head	5	PieNap_g13394	-	Dolichol kinase activity. It is involved in the biological process described with dolichyl monophosphate biosynthetic process
Events	Head	5	PieNap_g13494	Fur1	Belongs to the peptidase S8 family
Events	Head	5	PieNap_g13505	gish	Casein kinase 1 gamma C terminal
Events	Head	5	PieNap_g13508	-	Domain always found downstream of DENN domain, found in a variety of signalling proteins
Events	Head	5	PieNap_g13517	-	Ubiquitin-like modifier-activating enzyme ATG7 N-terminus
Events	Head	5	PieNap_g1352	-	RNA binding
Events	Head	5	PieNap_g1353	Miro	EF hand associated
Events	Head	5	PieNap_g13580	Rbcn-3A	WD40 repeats
Events	Head	5	PieNap_g13589	-	Munc13 (mammalian uncoordinated) homology domain
Events	Head	5	PieNap_g13601	-	Groucho/TLE N-terminal Q-rich domain
Events	Head	5	PieNap_g13610	nAChRa8	Neurotransmitter-gated ion-channel transmembrane region
Events	Head	5	PieNap_g13637	-	Trypsin-like serine protease
Events	Head	5	PieNap_g13655	-	Coagulation Factor Xa inhibitory site
Events	Head	5	PieNap_g1371	RpL23A	Ribosomal protein L23
Events	Head	5	PieNap_g13737	-	Pex2 / Pex12 amino terminal region
Events	Head	5	PieNap_g1374	-	DEK C terminal domain
Events	Head	5	PieNap_g13872	NTH1	Bifunctional DNA N-glycosylase with associated apurinic apyrimidinic (AP) lyase function that catalyzes the first step in base excision repair (BER), the primary repair pathway for the repair of oxidative DNA damage. The DNA N-glycosylase activity releases the damaged DNA base from DNA by cleaving the N- glycosidic bond, leaving an AP site. The AP lyase activity cleaves the phosphodiester bond 3'…
Events	Head	5	PieNap_g13893	-	hydrolase activity, acting on ester bonds. It is involved in the biological process described with
Events	Head	5	PieNap_g13930	vari	PDZ domain
Events	Head	5	PieNap_g13984	-	Elongation Factor G, domain II
Events	Head	5	PieNap_g14183	-	Dimerisation domain of Ca+-activated chloride-channel, anoctamin
Events	Head	5	PieNap_g14374	-	Glucosidase II beta subunit-like protein
Events	Head	5	PieNap_g14466	-	ARID/BRIGHT DNA binding domain
Events	Head	5	PieNap_g14495	-	Alpha galactosidase A C-terminal beta sandwich domain
Events	Head	5	PieNap_g14590	lap	Phosphatidylinositol-binding clathrin assembly protein
Events	Head	5	PieNap_g14606	mtg	Chitin binding Peritrophin-A domain
Events	Head	5	PieNap_g14677	-	nucleic acid binding
Events	Head	5	PieNap_g14684	-	It is involved in the biological process described with protein polyglutamylation
Events	Head	5	PieNap_g14759	-	Alternative splicing regulator
Events	Head	5	PieNap_g14830	CoRest	ELM2
Events	Head	5	PieNap_g14862	-	PH domain
Events	Head	5	PieNap_g14936	-	ML domain
Events	Head	5	PieNap_g14941	-	Tetratricopeptide repeat
Events	Head	5	PieNap_g14950	-	-
Events	Head	5	PieNap_g15038	hppy	Protein tyrosine kinase
Events	Head	5	PieNap_g15075	-	7 transmembrane receptor (Secretin family)
Events	Head	5	PieNap_g1517	-	negative regulation of TORC1 signaling
Events	Head	5	PieNap_g1527	-	RNA binding
Events	Head	5	PieNap_g15351	-	-
Events	Head	5	PieNap_g15410	-	ABC transporter transmembrane region
Events	Head	5	PieNap_g15478	cib	Thymosin beta actin-binding motif.
Events	Head	5	PieNap_g15539	-	-
Events	Head	5	PieNap_g15540	-	Ankyrin repeats (many copies)
Events	Head	5	PieNap_g15649	-	-
Events	Head	5	PieNap_g15672	-	Ricin-type beta-trefoil
Events	Head	5	PieNap_g15682	-	It is involved in the biological process described with cytoskeletal anchoring at plasma membrane
Events	Head	5	PieNap_g15690	-	Required for homeostatic regulation of sleep under normal conditions and after sleep deprivation. Important regulator of the Sh K( ) channel, acting as a signaling molecule that connects sleep drive to lowered membrane excitability, possibly by enhancing K( ) channel activity and thus reducing neuronal excitability
Events	Head	5	PieNap_g15735	-	catalytic domain of ctd-like phosphatases
Events	Head	5	PieNap_g15750	-	Clathrin adaptor complex small chain
Events	Head	5	PieNap_g15803	-	Lens epithelium-derived growth factor (LEDGF)
Events	Head	5	PieNap_g15855	mod(mdg4)	Broad-Complex, Tramtrack and Bric a brac
Events	Head	5	PieNap_g15963	Atg9	Involved in autophagy and cytoplasm to vacuole transport (Cvt) vesicle formation. Plays a key role in the organization of the preautophagosomal structure phagophore assembly site (PAS), the nucleating site for formation of the sequestering vesicle
Events	Head	5	PieNap_g16047	-	Acyl-CoA dehydrogenase, C-terminal domain
Events	Head	5	PieNap_g16049	-	ankyrin repeat
Events	Head	5	PieNap_g16059	Clk	activity. It is involved in the biological process described with regulation of transcription, DNA-templated
Events	Head	5	PieNap_g16100	-	Fibronectin type 3 domain
Events	Head	5	PieNap_g16122	-	Laminin B domain
Events	Head	5	PieNap_g16138	CNOT1	Domain of unknown function (DUF3819)
Events	Head	5	PieNap_g16162	LanA	Laminin Domain II
Events	Head	5	PieNap_g16164	-	-
Events	Head	5	PieNap_g16206	-	Vacuolar-sorting-associated 13 protein C-terminal
Events	Head	5	PieNap_g16305	-	EF-hand domain pair
Events	Head	5	PieNap_g1653	-	-
Events	Head	5	PieNap_g1668	NA	NA
Events	Head	5	PieNap_g1761	-	Ubiquitin-conjugating enzyme
Events	Head	5	PieNap_g1762	-	Ubiquitin-conjugating enzyme E2, catalytic domain homologues
Events	Head	5	PieNap_g1800	-	binding. It is involved in the biological process described with regulation of transcription, DNA-templated
Events	Head	5	PieNap_g1816	-	Abhydrolase domain containing 18
Events	Head	5	PieNap_g1851	-	PD-(D/E)XK nuclease superfamily
Events	Head	5	PieNap_g1856	-	Histone deacetylase domain
Events	Head	5	PieNap_g1930	-	-
Events	Head	5	PieNap_g1955	-	nucleotide binding
Events	Head	5	PieNap_g2016	-	Annexin repeats
Events	Head	5	PieNap_g2033	-	Belongs to the DHHC palmitoyltransferase family
Events	Head	5	PieNap_g204	-	Protein of unknown function (DUF3421)
Events	Head	5	PieNap_g2042	-	MAP-kinase scaffold activity
Events	Head	5	PieNap_g2051	osa	SWI/SNF-like complex subunit BAF250/Osa
Events	Head	5	PieNap_g2054	-	Immunoglobulin
Events	Head	5	PieNap_g2066	-	Belongs to the MAGUK family
Events	Head	5	PieNap_g21	-	G protein alpha subunit
Events	Head	5	PieNap_g2144	-	Spectrin repeats
Events	Head	5	PieNap_g2149	Chro	Chromatin organization modifier domain
Events	Head	5	PieNap_g2213	-	Ricin-type beta-trefoil
Events	Head	5	PieNap_g2227	pdm3	DNA binding. It is involved in the biological process described with regulation of transcription, DNA-templated
Events	Head	5	PieNap_g2244	-	Cytochrome P450
Events	Head	5	PieNap_g2285	-	Sterile alpha motif.
Events	Head	5	PieNap_g2294	-	Domain of unknown function (DUF4042)
Events	Head	5	PieNap_g2297	mew	Repeat domain in Vibrio, Colwellia, Bradyrhizobium and Shewanella
Events	Head	5	PieNap_g23	amx	TM2 domain
Events	Head	5	PieNap_g2318	-	Protein kinase C terminal domain
Events	Head	5	PieNap_g235	-	UBA domain
Events	Head	5	PieNap_g265	-	Calcium ion binding
Events	Head	5	PieNap_g2671	-	Protein kinase domain
Events	Head	5	PieNap_g271	Nhe3	Sodium/hydrogen exchanger family
Events	Head	5	PieNap_g272	Nhe3	Sodium/hydrogen exchanger family
Events	Head	5	PieNap_g275	-	Na,K-Atpase Interacting protein
Events	Head	5	PieNap_g2768	-	Inositol phosphatase
Events	Head	5	PieNap_g2803	-	cwf21 domain
Events	Head	5	PieNap_g291	-	Histone methylation protein DOT1
Events	Head	5	PieNap_g2964	-	Adenylyl- / guanylyl cyclase, catalytic domain
Events	Head	5	PieNap_g3005	Ptr	Sterol-sensing domain of SREBP cleavage-activation
Events	Head	5	PieNap_g3066	-	ABC transporter transmembrane region
Events	Head	5	PieNap_g3081	-	Immunoglobulin C-2 Type
Events	Head	5	PieNap_g3140	-	-
Events	Head	5	PieNap_g3180	Fas3	coreceptor-mediated virion attachment to host cell
Events	Head	5	PieNap_g3183	Nnp-1	Nucleolar protein,Nop52
Events	Head	5	PieNap_g3198	-	WD40 repeats
[truncated: 18,038 more rows]
