# Supplementary material for: Genetic constraints in genes exhibiting splicing plasticity in facultative diapause
Source: Heredity (Edinb). 2024 Jan 30;132(3):142–55. doi: 10.1038/s41437-024-00669-2 (PMC10923799; doi:10.1038/s41437-024-00669-2)
Supplement: Supplementary file 3 — Table S7 [file 41437_2024_669_MOESM3_ESM.txt]

Feature	Tissue	Cluster	GO.ID	Term	Annotated	Significant	Expected	parentchildFisher
Events	Abdomen	1	GO:0030029	actin filament-based process	512	36	14.19	2.5e-7
Events	Abdomen	1	GO:1902903	regulation of supramolecular fiber organ...	226	22	6.26	4.1e-6
Events	Abdomen	1	GO:0097435	supramolecular fiber organization	430	30	11.92	4.6e-6
Events	Abdomen	1	GO:0043242	negative regulation of protein-containin...	43	9	1.19	1.6e-5
Events	Abdomen	1	GO:0045103	intermediate filament-based process	14	5	0.39	2.8e-5
Events	Abdomen	1	GO:1902904	negative regulation of supramolecular fi...	79	13	2.19	3.2e-5
Events	Abdomen	1	GO:0051493	regulation of cytoskeleton organization	347	28	9.62	4.2e-5
Events	Abdomen	1	GO:0061061	muscle structure development	571	32	15.83	7e-5
Events	Abdomen	1	GO:0051261	protein depolymerization	69	11	1.91	1.1e-4
Events	Abdomen	1	GO:0051494	negative regulation of cytoskeleton orga...	99	13	2.74	1.6e-4
Events	Abdomen	1	GO:0032970	regulation of actin filament-based proce...	231	18	6.4	1.8e-4
Events	Abdomen	1	GO:0032272	negative regulation of protein polymeriz...	39	8	1.08	3.2e-4
Events	Abdomen	1	GO:0045104	intermediate filament cytoskeleton organ...	14	5	0.39	3.2e-4
Events	Abdomen	1	GO:0001817	regulation of cytokine production	224	16	6.21	4.5e-4
Events	Abdomen	1	GO:0044419	interspecies interaction between organis...	938	43	26	5.5e-4
Events	Abdomen	1	GO:0030239	myofibril assembly	92	11	2.55	5.7e-4
Events	Abdomen	1	GO:0043244	regulation of protein-containing complex...	76	9	2.11	6.9e-4
Events	Abdomen	1	GO:0055001	muscle cell development	179	14	4.96	7.6e-4
Events	Abdomen	1	GO:0007010	cytoskeleton organization	944	46	26.17	9e-4
Events	Abdomen	1	GO:0001816	cytokine production	252	17	6.99	9.6e-4
Events	Abdomen	1	GO:0032495	response to muramyl dipeptide	6	3	0.17	0.001
Events	Abdomen	1	GO:0007009	plasma membrane organization	61	7	1.69	0.001
Events	Abdomen	1	GO:0060279	positive regulation of ovulation	8	3	0.22	0.00102
Events	Abdomen	1	GO:1902894	negative regulation of pri-miRNA transcr...	10	3	0.28	0.00103
Events	Abdomen	1	GO:0048025	negative regulation of mRNA splicing, vi...	22	5	0.61	0.00108
Events	Abdomen	1	GO:0009653	anatomical structure morphogenesis	2297	82	63.67	0.00115
Events	Abdomen	1	GO:0048646	anatomical structure formation involved ...	967	42	26.81	0.00144
Events	Abdomen	1	GO:0140352	export from cell	828	38	22.95	0.00151
Events	Abdomen	1	GO:0044255	cellular lipid metabolic process	679	34	18.82	0.00164
Events	Abdomen	1	GO:0007229	integrin-mediated signaling pathway	42	6	1.16	0.00164
Events	Abdomen	1	GO:0033119	negative regulation of RNA splicing	31	5	0.86	0.00202
Events	Abdomen	1	GO:0007527	adult somatic muscle development	15	5	0.42	0.00216
Events	Abdomen	1	GO:0031109	microtubule polymerization or depolymeri...	91	8	2.52	0.00218
Events	Abdomen	1	GO:0048731	system development	3233	104	89.62	0.00223
Events	Abdomen	1	GO:0042692	muscle cell differentiation	337	19	9.34	0.00246
Events	Abdomen	1	GO:0009109	coenzyme catabolic process	6	2	0.17	0.00256
Events	Abdomen	1	GO:0060278	regulation of ovulation	10	3	0.28	0.00261
Events	Abdomen	1	GO:0043254	regulation of protein-containing complex...	309	19	8.57	0.00277
Events	Abdomen	1	GO:0120032	regulation of plasma membrane bounded ce...	137	10	3.8	0.00286
Events	Abdomen	1	GO:0016336	establishment or maintenance of polarity...	8	3	0.22	0.00291
Events	Abdomen	1	GO:0032535	regulation of cellular component size	353	20	9.79	0.00298
Events	Abdomen	1	GO:0071345	cellular response to cytokine stimulus	394	20	10.92	0.00321
Events	Abdomen	1	GO:0030011	maintenance of cell polarity	41	6	1.14	0.00354
Events	Abdomen	1	GO:0016335	morphogenesis of larval imaginal disc ep...	10	3	0.28	0.00366
Events	Abdomen	1	GO:1901142	insulin metabolic process	10	3	0.28	0.0037200000000000002
Events	Abdomen	1	GO:0050686	negative regulation of mRNA processing	36	5	1	0.00392
Events	Abdomen	1	GO:0030049	muscle filament sliding	6	3	0.17	0.00417
Events	Abdomen	1	GO:0048513	animal organ development	2507	85	69.49	0.00427
Events	Abdomen	1	GO:0061687	detoxification of inorganic compound	7	2	0.19	0.00442
Events	Abdomen	1	GO:0009266	response to temperature stimulus	294	16	8.15	0.00454
Events	Abdomen	1	GO:0043090	amino acid import	21	3	0.58	0.00498
Events	Abdomen	1	GO:0051641	cellular localization	2116	77	58.66	0.00503
Events	Abdomen	1	GO:0044087	regulation of cellular component biogene...	733	33	20.32	0.00519
Events	Abdomen	1	GO:1903312	negative regulation of mRNA metabolic pr...	69	7	1.91	0.00523
Events	Abdomen	1	GO:0006620	posttranslational protein targeting to e...	6	3	0.17	0.00532
Events	Abdomen	1	GO:0035220	wing disc development	409	20	11.34	0.00553
Events	Abdomen	1	GO:0010927	cellular component assembly involved in ...	189	13	5.24	0.0056
Events	Abdomen	1	GO:0035872	nucleotide-binding domain, leucine rich ...	15	3	0.42	0.00585
Events	Abdomen	1	GO:0030036	actin cytoskeleton organization	471	32	13.06	0.00654
Events	Abdomen	1	GO:0009791	post-embryonic development	972	40	26.94	0.00657
Events	Abdomen	1	GO:0065008	regulation of biological quality	2492	89	69.08	0.00666
Events	Abdomen	1	GO:0032271	regulation of protein polymerization	136	13	3.77	0.00684
Events	Abdomen	1	GO:0032989	cellular component morphogenesis	1072	43	29.72	0.00733
Events	Abdomen	1	GO:0031333	negative regulation of protein-containin...	82	8	2.27	0.00741
Events	Abdomen	1	GO:0045216	cell-cell junction organization	216	15	5.99	0.00746
Events	Abdomen	1	GO:0008340	determination of adult lifespan	316	17	8.76	0.00755
Events	Abdomen	1	GO:0042493	response to drug	831	35	23.04	0.00806
Events	Abdomen	1	GO:0120034	positive regulation of plasma membrane b...	85	7	2.36	0.00811
Events	Abdomen	1	GO:0051093	negative regulation of developmental pro...	634	28	17.57	0.00829
Events	Abdomen	1	GO:0051649	establishment of localization in cell	1749	68	48.48	0.00881
Events	Abdomen	1	GO:0048056	R3/R4 cell differentiation	18	3	0.5	0.00897
Events	Abdomen	1	GO:0070972	protein localization to endoplasmic reti...	85	8	2.36	0.00909
Events	Abdomen	1	GO:0010639	negative regulation of organelle organiz...	297	18	8.23	0.00915
Events	Abdomen	1	GO:0070424	regulation of nucleotide-binding oligome...	5	2	0.14	0.00926
Events	Abdomen	2	GO:0097435	supramolecular fiber organization	430	29	8.51	1.5e-8
Events	Abdomen	2	GO:0030029	actin filament-based process	512	28	10.13	8.5e-7
Events	Abdomen	2	GO:0044087	regulation of cellular component biogene...	733	36	14.5	1.3e-6
Events	Abdomen	2	GO:0030239	myofibril assembly	92	14	1.82	4.3e-6
Events	Abdomen	2	GO:0070925	organelle assembly	689	34	13.63	1.2e-5
Events	Abdomen	2	GO:0032970	regulation of actin filament-based proce...	231	17	4.57	1.4e-5
Events	Abdomen	2	GO:0010927	cellular component assembly involved in ...	189	16	3.74	3.5e-5
Events	Abdomen	2	GO:0055001	muscle cell development	179	16	3.54	3.9e-5
Events	Abdomen	2	GO:0044085	cellular component biogenesis	2297	70	45.44	3.9e-5
Events	Abdomen	2	GO:0022607	cellular component assembly	2109	66	41.72	4.4e-5
Events	Abdomen	2	GO:0045214	sarcomere organization	74	13	1.46	6e-5
Events	Abdomen	2	GO:0032989	cellular component morphogenesis	1072	40	21.21	6.2e-5
Events	Abdomen	2	GO:0061061	muscle structure development	571	28	11.3	7.4e-5
Events	Abdomen	2	GO:0035152	regulation of tube architecture, open tr...	95	10	1.88	8.8e-5
Events	Abdomen	2	GO:1902903	regulation of supramolecular fiber organ...	226	17	4.47	2.5e-4
Events	Abdomen	2	GO:0007163	establishment or maintenance of cell pol...	359	18	7.1	2.8e-4
Events	Abdomen	2	GO:0043254	regulation of protein-containing complex...	309	18	6.11	2.9e-4
Events	Abdomen	2	GO:0007010	cytoskeleton organization	944	38	18.67	3.8e-4
Events	Abdomen	2	GO:0007293	germarium-derived egg chamber formation	95	10	1.88	3.8e-4
Events	Abdomen	2	GO:0051129	negative regulation of cellular componen...	531	23	10.5	4.3e-4
Events	Abdomen	2	GO:0030716	oocyte fate determination	36	6	0.71	6.3e-4
Events	Abdomen	2	GO:0045862	positive regulation of proteolysis	243	15	4.81	6.4e-4
Events	Abdomen	2	GO:0007294	germarium-derived oocyte fate determinat...	28	5	0.55	7.3e-4
Events	Abdomen	2	GO:0007527	adult somatic muscle development	15	5	0.3	9e-4
Events	Abdomen	2	GO:0048646	anatomical structure formation involved ...	967	36	19.13	9e-4
Events	Abdomen	2	GO:0003012	muscle system process	254	15	5.02	0.00106
Events	Abdomen	2	GO:0044089	positive regulation of cellular componen...	404	20	7.99	0.00142
Events	Abdomen	2	GO:0031329	regulation of cellular catabolic process	587	25	11.61	0.00153
Events	Abdomen	2	GO:0048134	germ-line cyst formation	33	5	0.65	0.00158
Events	Abdomen	2	GO:0034330	cell junction organization	622	25	12.3	0.00159
Events	Abdomen	2	GO:0051651	maintenance of location in cell	164	10	3.24	0.00161
Events	Abdomen	2	GO:0034329	cell junction assembly	427	23	8.45	0.00162
Events	Abdomen	2	GO:0070142	synaptic vesicle budding	7	3	0.14	0.00163
Events	Abdomen	2	GO:0048869	cellular developmental process	2788	74	55.15	0.00196
Events	Abdomen	2	GO:0040011	locomotion	1426	43	28.21	0.00218
Events	Abdomen	2	GO:0055002	striated muscle cell development	169	16	3.34	0.00222
Events	Abdomen	2	GO:0043242	negative regulation of protein-containin...	43	6	0.85	0.00222
Events	Abdomen	2	GO:0048468	cell development	2130	64	42.14	0.00225
Events	Abdomen	2	GO:0031334	positive regulation of protein-containin...	171	11	3.38	0.00236
Events	Abdomen	2	GO:0015988	energy coupled proton transmembrane tran...	20	3	0.4	0.00255
Events	Abdomen	2	GO:0071241	cellular response to inorganic substance	129	9	2.55	0.00258
Events	Abdomen	2	GO:0007517	muscle organ development	322	18	6.37	0.00326
Events	Abdomen	2	GO:0042692	muscle cell differentiation	337	18	6.67	0.00328
Events	Abdomen	2	GO:1901214	regulation of neuron death	259	12	5.12	0.00332
Events	Abdomen	2	GO:0016203	muscle attachment	49	5	0.97	0.00334
Events	Abdomen	2	GO:0070997	neuron death	282	12	5.58	0.00334
Events	Abdomen	2	GO:0000041	transition metal ion transport	74	6	1.46	0.00339
Events	Abdomen	2	GO:1902803	regulation of synaptic vesicle transport	27	4	0.53	0.00345
Events	Abdomen	2	GO:0009299	mRNA transcription	16	3	0.32	0.00363
Events	Abdomen	2	GO:0009894	regulation of catabolic process	648	25	12.82	0.00402
Events	Abdomen	2	GO:0030049	muscle filament sliding	6	3	0.12	0.00417
Events	Abdomen	2	GO:0065007	biological regulation	5529	125	109.38	0.0043
Events	Abdomen	2	GO:0006030	chitin metabolic process	27	4	0.53	0.00438
Events	Abdomen	2	GO:0043062	extracellular structure organization	202	11	4	0.00464
Events	Abdomen	2	GO:1901564	organonitrogen compound metabolic proces...	3795	88	75.08	0.0047
Events	Abdomen	2	GO:1901888	regulation of cell junction assembly	215	13	4.25	0.00477
Events	Abdomen	2	GO:0051493	regulation of cytoskeleton organization	347	20	6.86	0.00491
Events	Abdomen	2	GO:1990090	cellular response to nerve growth factor...	41	5	0.81	0.00509
Events	Abdomen	2	GO:0043200	response to amino acid	91	7	1.8	0.00511
Events	Abdomen	2	GO:1905809	negative regulation of synapse organizat...	66	7	1.31	0.00513
Events	Abdomen	2	GO:0010882	regulation of cardiac muscle contraction...	19	3	0.38	0.00515
Events	Abdomen	2	GO:0034446	substrate adhesion-dependent cell spread...	41	5	0.81	0.00527
Events	Abdomen	2	GO:0043484	regulation of RNA splicing	134	8	2.65	0.00545
Events	Abdomen	2	GO:0035983	response to trichostatin A	5	2	0.1	0.00548
Events	Abdomen	2	GO:0061842	microtubule organizing center localizati...	36	4	0.71	0.00558
Events	Abdomen	2	GO:0051235	maintenance of location	309	14	6.11	0.00564
Events	Abdomen	2	GO:0008360	regulation of cell shape	111	8	2.2	0.00571
Events	Abdomen	2	GO:0072512	trivalent inorganic cation transport	19	3	0.38	0.00579
Events	Abdomen	2	GO:0010766	negative regulation of sodium ion transp...	7	2	0.14	0.00589
Events	Abdomen	2	GO:0048640	negative regulation of developmental gro...	125	9	2.47	0.00593
Events	Abdomen	2	GO:1990089	response to nerve growth factor	42	5	0.83	0.00605
Events	Abdomen	2	GO:1901699	cellular response to nitrogen compound	498	20	9.85	0.00607
Events	Abdomen	2	GO:0019538	protein metabolic process	3005	73	59.45	0.00626
Events	Abdomen	2	GO:0051239	regulation of multicellular organismal p...	1916	54	37.9	0.00631
Events	Abdomen	2	GO:0035984	cellular response to trichostatin A	5	2	0.1	0.00651
Events	Abdomen	2	GO:0030162	regulation of proteolysis	413	19	8.17	0.00656
Events	Abdomen	2	GO:0051246	regulation of protein metabolic process	1473	44	29.14	0.0069
Events	Abdomen	2	GO:0051494	negative regulation of cytoskeleton orga...	99	9	1.96	0.00704
Events	Abdomen	2	GO:0030575	nuclear body organization	14	3	0.28	0.00749
Events	Abdomen	2	GO:0051261	protein depolymerization	69	6	1.37	0.00773
Events	Abdomen	2	GO:1902306	negative regulation of sodium ion transm...	6	2	0.12	0.00777
Events	Abdomen	2	GO:0060047	heart contraction	133	8	2.63	0.00781
Events	Abdomen	2	GO:0071229	cellular response to acid chemical	131	8	2.59	0.0079
Events	Abdomen	2	GO:0007414	axonal defasciculation	14	3	0.28	0.00795
Events	Abdomen	2	GO:0006064	glucuronate catabolic process	7	2	0.14	0.00814
Events	Abdomen	2	GO:0051167	xylulose 5-phosphate metabolic process	7	2	0.14	0.00851
Events	Abdomen	2	GO:0000098	sulfur amino acid catabolic process	11	2	0.22	0.00854
Events	Abdomen	2	GO:0033572	transferrin transport	19	3	0.38	0.00884
Events	Abdomen	2	GO:0030048	actin filament-based movement	83	7	1.64	0.00896
Events	Abdomen	2	GO:0006942	regulation of striated muscle contractio...	45	6	0.89	0.00941
Events	Abdomen	2	GO:0022412	cellular process involved in reproductio...	1016	31	20.1	0.00941
Events	Abdomen	2	GO:0120032	regulation of plasma membrane bounded ce...	137	8	2.71	0.00972
Events	Abdomen	2	GO:0030706	germarium-derived oocyte differentiation	32	5	0.63	0.00975
Events	Abdomen	2	GO:0051128	regulation of cellular component organiz...	1728	49	34.18	0.00995
Events	Abdomen	3	GO:0065007	biological regulation	5529	194	162.04	2.2e-6
Events	Abdomen	3	GO:0010558	negative regulation of macromolecule bio...	904	52	26.49	1.8e-5
Events	Abdomen	3	GO:0032502	developmental process	4386	160	128.54	2e-5
Events	Abdomen	3	GO:2000113	negative regulation of cellular macromol...	881	51	25.82	2.5e-5
Events	Abdomen	3	GO:0048519	negative regulation of biological proces...	2957	117	86.66	3.2e-5
Events	Abdomen	3	GO:0009890	negative regulation of biosynthetic proc...	954	54	27.96	4.4e-5
Events	Abdomen	3	GO:0050789	regulation of biological process	5143	179	150.73	5.7e-5
Events	Abdomen	3	GO:0031327	negative regulation of cellular biosynth...	936	54	27.43	5.8e-5
Events	Abdomen	3	GO:0019222	regulation of metabolic process	3300	131	96.72	7.1e-5
Events	Abdomen	3	GO:0080090	regulation of primary metabolic process	2892	121	84.76	8.6e-5
Events	Abdomen	3	GO:0048523	negative regulation of cellular process	2652	109	77.72	9.7e-5
Events	Abdomen	3	GO:0051241	negative regulation of multicellular org...	711	39	20.84	1.2e-4
Events	Abdomen	3	GO:0007009	plasma membrane organization	61	7	1.79	1.4e-4
Events	Abdomen	3	GO:1905114	cell surface receptor signaling pathway ...	340	24	9.96	1.7e-4
Events	Abdomen	3	GO:0007275	multicellular organism development	3903	139	114.39	1.9e-4
Events	Abdomen	3	GO:0051172	negative regulation of nitrogen compound...	1363	67	39.95	2.3e-4
Events	Abdomen	3	GO:0031324	negative regulation of cellular metaboli...	1490	71	43.67	3.5e-4
Events	Abdomen	3	GO:0031323	regulation of cellular metabolic process	2985	121	87.48	3.8e-4
Events	Abdomen	3	GO:0051704	multi-organism process	1981	81	58.06	4.5e-4
Events	Abdomen	3	GO:1900543	negative regulation of purine nucleotide...	23	5	0.67	5.3e-4
Events	Abdomen	3	GO:0048869	cellular developmental process	2788	109	81.71	6.7e-4
Events	Abdomen	3	GO:0051129	negative regulation of cellular componen...	531	32	15.56	7.3e-4
Events	Abdomen	3	GO:0009987	cellular process	7690	236	225.38	7.8e-4
Events	Abdomen	3	GO:0018193	peptidyl-amino acid modification	690	38	20.22	8.3e-4
Events	Abdomen	3	GO:0062197	cellular response to chemical stress	212	17	6.21	9.4e-4
Events	Abdomen	3	GO:0045934	negative regulation of nucleobase-contai...	912	49	26.73	9.9e-4
Events	Abdomen	3	GO:0003012	muscle system process	254	15	7.44	0.00106
Events	Abdomen	3	GO:0017148	negative regulation of translation	107	12	3.14	0.00115
Events	Abdomen	3	GO:0043484	regulation of RNA splicing	134	14	3.93	0.00118
Events	Abdomen	3	GO:0030588	pseudocleavage	16	4	0.47	0.00119
Events	Abdomen	3	GO:0044237	cellular metabolic process	5554	187	162.77	0.00127
Events	Abdomen	3	GO:0034249	negative regulation of cellular amide me...	125	13	3.66	0.00134
Events	Abdomen	3	GO:0006575	cellular modified amino acid metabolic p...	116	11	3.4	0.00136
Events	Abdomen	3	GO:0010639	negative regulation of organelle organiz...	297	21	8.7	0.00137
Events	Abdomen	3	GO:0030111	regulation of Wnt signaling pathway	221	17	6.48	0.00144
Events	Abdomen	3	GO:0048518	positive regulation of biological proces...	3113	114	91.23	0.00147
Events	Abdomen	3	GO:1903579	negative regulation of ATP metabolic pro...	22	5	0.64	0.0016
Events	Abdomen	3	GO:0098876	vesicle-mediated transport to the plasma...	69	8	2.02	0.00164
Events	Abdomen	3	GO:0009892	negative regulation of metabolic process	1786	76	52.34	0.00172
Events	Abdomen	3	GO:0051253	negative regulation of RNA metabolic pro...	826	46	24.21	0.00205
Events	Abdomen	3	GO:0032623	interleukin-2 production	21	5	0.62	0.00206
Events	Abdomen	3	GO:0009893	positive regulation of metabolic process	1939	81	56.83	0.00211
Events	Abdomen	3	GO:0042102	positive regulation of T cell proliferat...	15	3	0.44	0.00217
Events	Abdomen	3	GO:0048534	hematopoietic or lymphoid organ developm...	507	29	14.86	0.0022
Events	Abdomen	3	GO:0051171	regulation of nitrogen compound metaboli...	2746	112	80.48	0.00232
Events	Abdomen	3	GO:0043001	Golgi to plasma membrane protein transpo...	37	6	1.08	0.00242
Events	Abdomen	3	GO:0045815	positive regulation of gene expression, ...	42	7	1.23	0.00245
Events	Abdomen	3	GO:0002520	immune system development	531	30	15.56	0.00247
Events	Abdomen	3	GO:0198738	cell-cell signaling by wnt	299	21	8.76	0.00247
Events	Abdomen	3	GO:0061951	establishment of protein localization to...	47	6	1.38	0.00258
Events	Abdomen	3	GO:0045980	negative regulation of nucleotide metabo...	25	5	0.73	0.00264
Events	Abdomen	3	GO:0050794	regulation of cellular process	4842	169	141.91	0.00264
Events	Abdomen	3	GO:0030716	oocyte fate determination	36	5	1.06	0.00285
Events	Abdomen	3	GO:0043622	cortical microtubule organization	5	2	0.15	0.00308
Events	Abdomen	3	GO:0019827	stem cell population maintenance	199	14	5.83	0.00308
Events	Abdomen	3	GO:1903311	regulation of mRNA metabolic process	224	19	6.56	0.00322
Events	Abdomen	3	GO:0010629	negative regulation of gene expression	1260	62	36.93	0.00328
Events	Abdomen	3	GO:0022412	cellular process involved in reproductio...	1016	46	29.78	0.00351
Events	Abdomen	3	GO:0046958	nonassociative learning	22	4	0.64	0.0036
Events	Abdomen	3	GO:0042398	cellular modified amino acid biosyntheti...	37	6	1.08	0.0037200000000000002
Events	Abdomen	3	GO:1990776	response to angiotensin	16	4	0.47	0.0038
Events	Abdomen	3	GO:2000463	positive regulation of excitatory postsy...	20	4	0.59	0.00388
Events	Abdomen	3	GO:0043200	response to amino acid	91	9	2.67	0.00393
Events	Abdomen	3	GO:1903507	negative regulation of nucleic acid-temp...	756	41	22.16	0.00409
Events	Abdomen	3	GO:1901361	organic cyclic compound catabolic proces...	475	28	13.92	0.00413
Events	Abdomen	3	GO:0045766	positive regulation of angiogenesis	69	6	2.02	0.00416
Events	Abdomen	3	GO:0090304	nucleic acid metabolic process	2669	104	78.22	0.0042
Events	Abdomen	3	GO:0034401	chromatin organization involved in regul...	133	12	3.9	0.00435
Events	Abdomen	3	GO:0040029	regulation of gene expression, epigeneti...	276	21	8.09	0.00463
Events	Abdomen	3	GO:0030099	myeloid cell differentiation	222	17	6.51	0.00472
Events	Abdomen	3	GO:0051098	regulation of binding	243	18	7.12	0.00475
Events	Abdomen	3	GO:0045773	positive regulation of axon extension	65	7	1.9	0.00485
Events	Abdomen	3	GO:0051093	negative regulation of developmental pro...	634	34	18.58	0.0049
Events	Abdomen	3	GO:0046700	heterocycle catabolic process	456	27	13.36	0.00495
Events	Abdomen	3	GO:0008152	metabolic process	5953	192	174.47	0.00509
Events	Abdomen	3	GO:0008380	RNA splicing	353	25	10.35	0.0052
Events	Abdomen	3	GO:0060255	regulation of macromolecule metabolic pr...	2973	118	87.13	0.00541
Events	Abdomen	3	GO:0043900	regulation of multi-organism process	363	22	10.64	0.00545
Events	Abdomen	3	GO:0034248	regulation of cellular amide metabolic p...	338	23	9.91	0.00558
Events	Abdomen	3	GO:0010605	negative regulation of macromolecule met...	1631	71	47.8	0.00567
Events	Abdomen	3	GO:0044057	regulation of system process	355	20	10.4	0.00576
Events	Abdomen	3	GO:0016458	gene silencing	237	15	6.95	0.00609
Events	Abdomen	3	GO:0006620	posttranslational protein targeting to e...	6	2	0.18	0.00616
Events	Abdomen	3	GO:0043069	negative regulation of programmed cell d...	535	27	15.68	0.00626
Events	Abdomen	3	GO:0010586	miRNA metabolic process	27	4	0.79	0.00632
Events	Abdomen	3	GO:1904385	cellular response to angiotensin	9	3	0.26	0.0065
Events	Abdomen	3	GO:0070301	cellular response to hydrogen peroxide	60	7	1.76	0.00652
Events	Abdomen	3	GO:2001233	regulation of apoptotic signaling pathwa...	222	15	6.51	0.00677
Events	Abdomen	3	GO:0050671	positive regulation of lymphocyte prolif...	26	3	0.76	0.00678
Events	Abdomen	3	GO:0010906	regulation of glucose metabolic process	71	8	2.08	0.00687
Events	Abdomen	3	GO:0051248	negative regulation of protein metabolic...	645	34	18.9	0.00691
Events	Abdomen	3	GO:0045913	positive regulation of carbohydrate meta...	44	6	1.29	0.00724
Events	Abdomen	3	GO:0033036	macromolecule localization	1922	71	56.33	0.00727
Events	Abdomen	3	GO:0034655	nucleobase-containing compound catabolic...	401	24	11.75	0.00757
Events	Abdomen	3	GO:0051252	regulation of RNA metabolic process	1799	81	52.72	0.00757
Events	Abdomen	3	GO:0090153	regulation of sphingolipid biosynthetic ...	11	3	0.32	0.00786
Events	Abdomen	3	GO:0016198	axon choice point recognition	35	5	1.03	0.00794
Events	Abdomen	3	GO:0050684	regulation of mRNA processing	130	12	3.81	0.008
Events	Abdomen	3	GO:0045103	intermediate filament-based process	14	3	0.41	0.00808
Events	Abdomen	3	GO:2001235	positive regulation of apoptotic signali...	90	8	2.64	0.00824
Events	Abdomen	3	GO:0098815	modulation of excitatory postsynaptic po...	25	4	0.73	0.00826
Events	Abdomen	3	GO:1905038	regulation of membrane lipid metabolic p...	11	3	0.32	0.00827
Events	Abdomen	3	GO:0019953	sexual reproduction	1361	58	39.89	0.00831
Events	Abdomen	3	GO:0002376	immune system process	1318	53	38.63	0.00841
Events	Abdomen	3	GO:0016051	carbohydrate biosynthetic process	138	11	4.04	0.00847
Events	Abdomen	3	GO:0044270	cellular nitrogen compound catabolic pro...	455	26	13.33	0.00881
Events	Abdomen	3	GO:0032504	multicellular organism reproduction	1503	60	44.05	0.00882
Events	Abdomen	3	GO:0042542	response to hydrogen peroxide	90	8	2.64	0.00883
Events	Abdomen	3	GO:0044419	interspecies interaction between organis...	938	40	27.49	0.00901
Events	Abdomen	3	GO:0043502	regulation of muscle adaptation	53	6	1.55	0.0091
Events	Abdomen	3	GO:1901990	regulation of mitotic cell cycle phase t...	273	17	8	0.00912
Events	Abdomen	3	GO:0010171	body morphogenesis	116	10	3.4	0.0092
Events	Abdomen	3	GO:0010468	regulation of gene expression	2306	98	67.58	0.00931
Events	Abdomen	3	GO:0031325	positive regulation of cellular metaboli...	1767	74	51.79	0.00936
Events	Abdomen	3	GO:0019219	regulation of nucleobase-containing comp...	1959	85	57.41	0.00954
Events	Abdomen	4	GO:0043484	regulation of RNA splicing	134	18	3.57	1.4e-7
Events	Abdomen	4	GO:1903311	regulation of mRNA metabolic process	224	24	5.96	2.2e-7
Events	Abdomen	4	GO:0050684	regulation of mRNA processing	130	17	3.46	8.1e-7
Events	Abdomen	4	GO:0097435	supramolecular fiber organization	430	29	11.45	1.1e-5
Events	Abdomen	4	GO:0016071	mRNA metabolic process	589	36	15.68	5.3e-5
Events	Abdomen	4	GO:0006396	RNA processing	719	39	19.14	6.9e-5
Events	Abdomen	4	GO:0030029	actin filament-based process	512	29	13.63	1.4e-4
Events	Abdomen	4	GO:0010544	negative regulation of platelet activati...	7	3	0.19	1.7e-4
Events	Abdomen	4	GO:0046349	amino sugar biosynthetic process	16	4	0.43	2.5e-4
Events	Abdomen	4	GO:0007275	multicellular organism development	3903	130	103.9	3.1e-4
Events	Abdomen	4	GO:0010543	regulation of platelet activation	11	3	0.29	3.7e-4
Events	Abdomen	4	GO:0065007	biological regulation	5529	170	147.19	3.8e-4
Events	Abdomen	4	GO:1903312	negative regulation of mRNA metabolic pr...	69	10	1.84	4.1e-4
Events	Abdomen	4	GO:0006397	mRNA processing	390	31	10.38	4.1e-4
Events	Abdomen	4	GO:0048511	rhythmic process	302	19	8.04	4.2e-4
Events	Abdomen	4	GO:1903522	regulation of blood circulation	132	8	3.51	4.4e-4
Events	Abdomen	4	GO:0045103	intermediate filament-based process	14	4	0.37	4.4e-4
Events	Abdomen	4	GO:0032502	developmental process	4386	141	116.76	4.9e-4
Events	Abdomen	4	GO:0001174	transcriptional start site selection at ...	8	3	0.21	6.5e-4
Events	Abdomen	4	GO:0048024	regulation of mRNA splicing, via spliceo...	98	16	2.61	8.1e-4
Events	Abdomen	4	GO:0008380	RNA splicing	353	29	9.4	8.8e-4
Events	Abdomen	4	GO:0061013	regulation of mRNA catabolic process	111	11	2.95	9.1e-4
Events	Abdomen	4	GO:0033119	negative regulation of RNA splicing	31	6	0.83	9.7e-4
Events	Abdomen	4	GO:0048869	cellular developmental process	2788	98	74.22	0.00104
Events	Abdomen	4	GO:0006040	amino sugar metabolic process	56	6	1.49	0.00134
Events	Abdomen	4	GO:0002274	myeloid leukocyte activation	287	12	7.64	0.00137
Events	Abdomen	4	GO:0001173	DNA-templated transcriptional start site...	8	3	0.21	0.00161
Events	Abdomen	4	GO:0009791	post-embryonic development	972	43	25.88	0.00172
Events	Abdomen	4	GO:0030239	myofibril assembly	92	10	2.45	0.0019
Events	Abdomen	4	GO:0007010	cytoskeleton organization	944	41	25.13	0.00191
Events	Abdomen	4	GO:0045104	intermediate filament cytoskeleton organ...	14	4	0.37	0.00224
Events	Abdomen	4	GO:0030011	maintenance of cell polarity	41	6	1.09	0.00232
Events	Abdomen	4	GO:0030195	negative regulation of blood coagulation	16	3	0.43	0.00239
Events	Abdomen	4	GO:0046470	phosphatidylcholine metabolic process	34	5	0.91	0.0025
Events	Abdomen	4	GO:0007475	apposition of dorsal and ventral imagina...	21	5	0.56	0.00258
Events	Abdomen	4	GO:0016203	muscle attachment	49	6	1.3	0.00268
Events	Abdomen	4	GO:0034349	glial cell apoptotic process	10	3	0.27	0.00298
Events	Abdomen	4	GO:0045214	sarcomere organization	74	10	1.97	0.00305
Events	Abdomen	4	GO:0048261	negative regulation of receptor-mediated...	13	3	0.35	0.00308
Events	Abdomen	4	GO:0098659	inorganic cation import across plasma me...	39	4	1.04	0.00325
Events	Abdomen	4	GO:0034655	nucleobase-containing compound catabolic...	401	21	10.68	0.00335
Events	Abdomen	4	GO:1901575	organic substance catabolic process	1418	56	37.75	0.00356
Events	Abdomen	4	GO:0010927	cellular component assembly involved in ...	189	14	5.03	0.00369
Events	Abdomen	4	GO:0051261	protein depolymerization	69	9	1.84	0.00376
Events	Abdomen	4	GO:0048646	anatomical structure formation involved ...	967	45	25.74	0.00377
Events	Abdomen	4	GO:0044260	cellular macromolecule metabolic process	3988	129	106.16	0.00392
Events	Abdomen	4	GO:0034111	negative regulation of homotypic cell-ce...	7	3	0.19	0.00394
Events	Abdomen	4	GO:0002366	leukocyte activation involved in immune ...	317	12	8.44	0.0042
Events	Abdomen	4	GO:0065008	regulation of biological quality	2492	94	66.34	0.0042
Events	Abdomen	4	GO:0006656	phosphatidylcholine biosynthetic process	26	4	0.69	0.00499
Events	Abdomen	4	GO:0034644	cellular response to UV	58	5	1.54	0.00559
Events	Abdomen	4	GO:0009057	macromolecule catabolic process	931	41	24.78	0.00595
Events	Abdomen	4	GO:0098739	import across plasma membrane	56	5	1.49	0.00596
Events	Abdomen	4	GO:0019725	cellular homeostasis	538	25	14.32	0.00622
Events	Abdomen	4	GO:0017148	negative regulation of translation	107	9	2.85	0.00636
Events	Abdomen	4	GO:0045862	positive regulation of proteolysis	243	13	6.47	0.00636
Events	Abdomen	4	GO:0034109	homotypic cell-cell adhesion	27	4	0.72	0.00643
Events	Abdomen	4	GO:0031323	regulation of cellular metabolic process	2985	102	79.46	0.00643
Events	Abdomen	4	GO:0009966	regulation of signal transduction	1655	56	44.06	0.00654
Events	Abdomen	4	GO:0051704	multi-organism process	1981	69	52.74	0.00682
Events	Abdomen	4	GO:0051248	negative regulation of protein metabolic...	645	30	17.17	0.00686
Events	Abdomen	4	GO:0045598	regulation of fat cell differentiation	52	6	1.38	0.00702
Events	Abdomen	4	GO:0001178	regulation of transcriptional start site...	7	3	0.19	0.00706
Events	Abdomen	4	GO:1902373	negative regulation of mRNA catabolic pr...	36	5	0.96	0.00719
Events	Abdomen	4	GO:1904747	positive regulation of apoptotic process...	13	3	0.35	0.00729
Events	Abdomen	4	GO:0043900	regulation of multi-organism process	363	19	9.66	0.0073
Events	Abdomen	4	GO:0036296	response to increased oxygen levels	33	4	0.88	0.00735
Events	Abdomen	4	GO:0006646	phosphatidylethanolamine biosynthetic pr...	11	3	0.29	0.00747
Events	Abdomen	4	GO:0000380	alternative mRNA splicing, via spliceoso...	91	14	2.42	0.0076
Events	Abdomen	4	GO:0035152	regulation of tube architecture, open tr...	95	9	2.53	0.0076
Events	Abdomen	4	GO:0016049	cell growth	462	22	12.3	0.00783
Events	Abdomen	4	GO:0051881	regulation of mitochondrial membrane pot...	46	5	1.22	0.00798
Events	Abdomen	4	GO:0055093	response to hyperoxia	27	4	0.72	0.00816
Events	Abdomen	4	GO:0016333	morphogenesis of follicular epithelium	56	6	1.49	0.00857
Events	Abdomen	4	GO:0061014	positive regulation of mRNA catabolic pr...	34	5	0.91	0.00861
Events	Abdomen	4	GO:0099587	inorganic ion import across plasma membr...	39	4	1.04	0.00871
Events	Abdomen	4	GO:0034110	regulation of homotypic cell-cell adhesi...	11	3	0.29	0.00881
Events	Abdomen	4	GO:0044419	interspecies interaction between organis...	938	37	24.97	0.00881
Events	Abdomen	4	GO:0046337	phosphatidylethanolamine metabolic proce...	13	3	0.35	0.00894
Events	Abdomen	4	GO:0006401	RNA catabolic process	266	16	7.08	0.00932
Events	Abdomen	4	GO:0007439	ectodermal digestive tract development	14	3	0.37	0.0097
Events	Abdomen	4	GO:0048518	positive regulation of biological proces...	3113	100	82.87	0.00986
Events	Abdomen	4	GO:0043622	cortical microtubule organization	5	2	0.13	0.00997
Events	Abdomen	5	GO:0050684	regulation of mRNA processing	130	14	2.84	1.6e-6
Events	Abdomen	5	GO:0048024	regulation of mRNA splicing, via spliceo...	98	13	2.14	6.1e-6
Events	Abdomen	5	GO:0044087	regulation of cellular component biogene...	733	36	16.02	8.6e-6
Events	Abdomen	5	GO:0043484	regulation of RNA splicing	134	13	2.93	9.7e-6
Events	Abdomen	5	GO:1903311	regulation of mRNA metabolic process	224	15	4.9	9.3e-5
Events	Abdomen	5	GO:0048025	negative regulation of mRNA splicing, vi...	22	6	0.48	1.4e-4
Events	Abdomen	5	GO:0033119	negative regulation of RNA splicing	31	6	0.68	1.7e-4
Events	Abdomen	5	GO:0051493	regulation of cytoskeleton organization	347	20	7.58	1.7e-4
Events	Abdomen	5	GO:0048869	cellular developmental process	2788	87	60.94	1.8e-4
Events	Abdomen	5	GO:0051494	negative regulation of cytoskeleton orga...	99	10	2.16	2.7e-4
Events	Abdomen	5	GO:0048468	cell development	2130	75	46.56	3e-4
Events	Abdomen	5	GO:0043254	regulation of protein-containing complex...	309	21	6.75	3.3e-4
Events	Abdomen	5	GO:0000380	alternative mRNA splicing, via spliceoso...	91	11	1.99	3.5e-4
Events	Abdomen	5	GO:0051641	cellular localization	2116	69	46.25	4.8e-4
Events	Abdomen	5	GO:0050686	negative regulation of mRNA processing	36	6	0.79	5e-4
Events	Abdomen	5	GO:0052646	alditol phosphate metabolic process	8	3	0.17	5.5e-4
Events	Abdomen	5	GO:0046716	muscle cell cellular homeostasis	46	6	1.01	5.8e-4
Events	Abdomen	5	GO:0051128	regulation of cellular component organiz...	1728	60	37.77	5.8e-4
Events	Abdomen	5	GO:2000134	negative regulation of G1/S transition o...	59	5	1.29	6e-4
Events	Abdomen	5	GO:0044819	mitotic G1/S transition checkpoint	37	5	0.81	9.4e-4
Events	Abdomen	5	GO:0009987	cellular process	7690	177	168.09	9.5e-4
Events	Abdomen	5	GO:0097435	supramolecular fiber organization	430	23	9.4	0.001
Events	Abdomen	5	GO:0051649	establishment of localization in cell	1749	60	38.23	0.00102
Events	Abdomen	5	GO:0051129	negative regulation of cellular componen...	531	25	11.61	0.00106
Events	Abdomen	5	GO:1902904	negative regulation of supramolecular fi...	79	10	1.73	0.00121
Events	Abdomen	5	GO:1903312	negative regulation of mRNA metabolic pr...	69	7	1.51	0.00141
Events	Abdomen	5	GO:0098659	inorganic cation import across plasma me...	39	4	0.85	0.00191
Events	Abdomen	5	GO:0045595	regulation of cell differentiation	1144	43	25.01	0.00194
Events	Abdomen	5	GO:0043933	protein-containing complex subunit organ...	1436	54	31.39	0.00208
Events	Abdomen	5	GO:0032502	developmental process	4386	115	95.87	0.00223
Events	Abdomen	5	GO:0099177	regulation of trans-synaptic signaling	316	16	6.91	0.00243
Events	Abdomen	5	GO:1902807	negative regulation of cell cycle G1/S p...	60	5	1.31	0.00244
Events	Abdomen	5	GO:0022604	regulation of cell morphogenesis	395	21	8.63	0.00244
Events	Abdomen	5	GO:0060361	flight	10	3	0.22	0.00265
Events	Abdomen	5	GO:0051239	regulation of multicellular organismal p...	1916	61	41.88	0.00266
Events	Abdomen	5	GO:1902903	regulation of supramolecular fiber organ...	226	16	4.94	0.00269
Events	Abdomen	5	GO:0040027	negative regulation of vulval developmen...	20	3	0.44	0.00297
Events	Abdomen	5	GO:0009261	ribonucleotide catabolic process	18	3	0.39	0.00301
Events	Abdomen	5	GO:0034308	primary alcohol metabolic process	28	4	0.61	0.00309
Events	Abdomen	5	GO:0006376	mRNA splice site selection	28	5	0.61	0.00338
Events	Abdomen	5	GO:0048518	positive regulation of biological proces...	3113	86	68.05	0.00359
Events	Abdomen	5	GO:0045103	intermediate filament-based process	14	3	0.31	0.00362
Events	Abdomen	5	GO:0006656	phosphatidylcholine biosynthetic process	26	4	0.57	0.00371
Events	Abdomen	5	GO:0043244	regulation of protein-containing complex...	76	8	1.66	0.00375
Events	Abdomen	5	GO:0032501	multicellular organismal process	4826	123	105.49	0.00406
Events	Abdomen	5	GO:0050793	regulation of developmental process	1720	56	37.6	0.00458
Events	Abdomen	5	GO:0071689	muscle thin filament assembly	8	3	0.17	0.00472
Events	Abdomen	5	GO:0009154	purine ribonucleotide catabolic process	18	3	0.39	0.00501
Events	Abdomen	5	GO:0006397	mRNA processing	390	18	8.52	0.00514
Events	Abdomen	5	GO:0022406	membrane docking	92	7	2.01	0.00514
Events	Abdomen	5	GO:0010165	response to X-ray	33	5	0.72	0.00529
Events	Abdomen	5	GO:0098876	vesicle-mediated transport to the plasma...	69	7	1.51	0.00533
Events	Abdomen	5	GO:0031943	regulation of glucocorticoid metabolic p...	5	2	0.11	0.00557
Events	Abdomen	5	GO:0006116	NADH oxidation	7	2	0.15	0.00588
Events	Abdomen	5	GO:0010766	negative regulation of sodium ion transp...	7	2	0.15	0.00589
Events	Abdomen	5	GO:0031333	negative regulation of protein-containin...	82	8	1.79	0.00591
Events	Abdomen	5	GO:0008211	glucocorticoid metabolic process	6	2	0.13	0.00603
Events	Abdomen	5	GO:0033334	fin morphogenesis	11	3	0.24	0.00624
Events	Abdomen	5	GO:0048489	synaptic vesicle transport	133	9	2.91	0.00639
Events	Abdomen	5	GO:0034249	negative regulation of cellular amide me...	125	9	2.73	0.00655
Events	Abdomen	5	GO:0048519	negative regulation of biological proces...	2957	81	64.64	0.00682
Events	Abdomen	5	GO:0002366	leukocyte activation involved in immune ...	317	15	6.93	0.00687
Events	Abdomen	5	GO:0030588	pseudocleavage	16	3	0.35	0.0071
Events	Abdomen	5	GO:0099587	inorganic ion import across plasma membr...	39	4	0.85	0.00711
Events	Abdomen	5	GO:0006768	biotin metabolic process	6	2	0.13	0.0072
Events	Abdomen	5	GO:0006887	exocytosis	451	22	9.86	0.0073
Events	Abdomen	5	GO:0140352	export from cell	828	30	18.1	0.00732
Events	Abdomen	5	GO:0043242	negative regulation of protein-containin...	43	6	0.94	0.0074
Events	Abdomen	5	GO:0030239	myofibril assembly	92	8	2.01	0.00741
Events	Abdomen	5	GO:0046470	phosphatidylcholine metabolic process	34	4	0.74	0.00759
Events	Abdomen	5	GO:0120035	regulation of plasma membrane bounded ce...	556	24	12.15	0.00766
Events	Abdomen	5	GO:0018243	protein O-linked glycosylation via threo...	6	2	0.13	0.00787
Events	Abdomen	5	GO:0060236	regulation of mitotic spindle organizati...	29	4	0.63	0.00787
Events	Abdomen	5	GO:0071156	regulation of cell cycle arrest	68	6	1.49	0.00827
Events	Abdomen	5	GO:0045104	intermediate filament cytoskeleton organ...	14	3	0.31	0.00833
Events	Abdomen	5	GO:0140029	exocytic process	77	6	1.68	0.00839
Events	Abdomen	5	GO:0007163	establishment or maintenance of cell pol...	359	16	7.85	0.00841
Events	Abdomen	5	GO:1903170	negative regulation of calcium ion trans...	19	2	0.42	0.00851
Events	Abdomen	5	GO:0006704	glucocorticoid biosynthetic process	6	2	0.13	0.00877
Events	Abdomen	5	GO:0009128	purine nucleoside monophosphate cataboli...	7	2	0.15	0.0092
Events	Abdomen	5	GO:0009169	purine ribonucleoside monophosphate cata...	7	2	0.15	0.0092
Events	Abdomen	5	GO:0006303	double-strand break repair via nonhomolo...	50	4	1.09	0.00945
Events	Abdomen	5	GO:0045617	negative regulation of keratinocyte diff...	5	2	0.11	0.00963
Events	Abdomen	5	GO:0000726	non-recombinational repair	58	4	1.27	0.00977
Events	Abdomen	5	GO:0035146	tube fusion	23	3	0.5	0.00999
Events	Abdomen	6	GO:0044237	cellular metabolic process	5554	210	172.27	2.3e-8
Events	Abdomen	6	GO:0008152	metabolic process	5953	215	184.65	3.4e-6
Events	Abdomen	6	GO:0048511	rhythmic process	302	23	9.37	5.9e-5
Events	Abdomen	6	GO:0016458	gene silencing	237	20	7.35	6.2e-5
Events	Abdomen	6	GO:0017148	negative regulation of translation	107	14	3.32	6.7e-5
Events	Abdomen	6	GO:0051236	establishment of RNA localization	184	17	5.71	7.1e-5
Events	Abdomen	6	GO:0097435	supramolecular fiber organization	430	30	13.34	7.7e-5
Events	Abdomen	6	GO:0034249	negative regulation of cellular amide me...	125	15	3.88	8.2e-5
Events	Abdomen	6	GO:0071407	cellular response to organic cyclic comp...	425	30	13.18	1.1e-4
Events	Abdomen	6	GO:0010608	posttranscriptional regulation of gene e...	409	33	12.69	1.2e-4
Events	Abdomen	6	GO:0098727	maintenance of cell number	200	18	6.2	1.4e-4
Events	Abdomen	6	GO:0014070	response to organic cyclic compound	729	41	22.61	1.5e-4
Events	Abdomen	6	GO:0032386	regulation of intracellular transport	305	24	9.46	1.5e-4
Events	Abdomen	6	GO:0015931	nucleobase-containing compound transport	210	18	6.51	1.6e-4
Events	Abdomen	6	GO:0030049	muscle filament sliding	6	3	0.19	1.6e-4
Events	Abdomen	6	GO:0019827	stem cell population maintenance	199	17	6.17	2.5e-4
Events	Abdomen	6	GO:0043331	response to dsRNA	49	9	1.52	3.5e-4
Events	Abdomen	6	GO:0071359	cellular response to dsRNA	45	9	1.4	3.5e-4
Events	Abdomen	6	GO:0050684	regulation of mRNA processing	130	15	4.03	4e-4
Events	Abdomen	6	GO:1901699	cellular response to nitrogen compound	498	29	15.45	4e-4
Events	Abdomen	6	GO:0040029	regulation of gene expression, epigeneti...	276	24	8.56	4.5e-4
Events	Abdomen	6	GO:1903311	regulation of mRNA metabolic process	224	22	6.95	4.7e-4
Events	Abdomen	6	GO:0002376	immune system process	1318	61	40.88	5.9e-4
Events	Abdomen	6	GO:0032239	regulation of nucleobase-containing comp...	18	5	0.56	6.7e-4
Events	Abdomen	6	GO:0006396	RNA processing	719	47	22.3	7.2e-4
Events	Abdomen	6	GO:0048519	negative regulation of biological proces...	2957	116	91.72	9.2e-4
Events	Abdomen	6	GO:0051169	nuclear transport	310	25	9.62	0.001
Events	Abdomen	6	GO:0043254	regulation of protein-containing complex...	309	22	9.58	0.00108
Events	Abdomen	6	GO:0032241	positive regulation of nucleobase-contai...	11	4	0.34	0.0014
Events	Abdomen	6	GO:0043484	regulation of RNA splicing	134	14	4.16	0.00143
Events	Abdomen	6	GO:0043170	macromolecule metabolic process	4653	187	144.32	0.00147
Events	Abdomen	6	GO:0043933	protein-containing complex subunit organ...	1436	66	44.54	0.00148
Events	Abdomen	6	GO:0016071	mRNA metabolic process	589	41	18.27	0.00158
Events	Abdomen	6	GO:0046907	intracellular transport	1275	58	39.55	0.0018600000000000001
Events	Abdomen	6	GO:0009451	RNA modification	110	12	3.41	0.00189
Events	Abdomen	6	GO:0051129	negative regulation of cellular componen...	531	30	16.47	0.00205
Events	Abdomen	6	GO:0031050	dsRNA processing	40	8	1.24	0.00283
Events	Abdomen	6	GO:0032388	positive regulation of intracellular tra...	163	14	5.06	0.00294
Events	Abdomen	6	GO:1902904	negative regulation of supramolecular fi...	79	11	2.45	0.00316
Events	Abdomen	6	GO:0044260	cellular macromolecule metabolic process	3988	163	123.7	0.00319
Events	Abdomen	6	GO:0048518	positive regulation of biological proces...	3113	118	96.56	0.00322
Events	Abdomen	6	GO:0034248	regulation of cellular amide metabolic p...	338	24	10.48	0.00322
Events	Abdomen	6	GO:0044087	regulation of cellular component biogene...	733	39	22.74	0.00325
Events	Abdomen	6	GO:0009438	methylglyoxal metabolic process	5	2	0.16	0.00326
Events	Abdomen	6	GO:0061365	positive regulation of triglyceride lipa...	6	3	0.19	0.00334
Events	Abdomen	6	GO:0060341	regulation of cellular localization	662	35	20.53	0.00336
Events	Abdomen	6	GO:0031503	protein-containing complex localization	217	17	6.73	0.00343
Events	Abdomen	6	GO:0006417	regulation of translation	271	21	8.41	0.00383
Events	Abdomen	6	GO:0006402	mRNA catabolic process	239	20	7.41	0.00393
Events	Abdomen	6	GO:0016185	synaptic vesicle budding from presynapti...	5	2	0.16	0.00402
Events	Abdomen	6	GO:0048522	positive regulation of cellular process	2877	112	89.24	0.00406
Events	Abdomen	6	GO:0006333	chromatin assembly or disassembly	89	10	2.76	0.00433
Events	Abdomen	6	GO:0006403	RNA localization	264	19	8.19	0.00448
Events	Abdomen	6	GO:0007293	germarium-derived egg chamber formation	95	10	2.95	0.00468
Events	Abdomen	6	GO:0034332	adherens junction organization	103	7	3.19	0.00502
Events	Abdomen	6	GO:0051649	establishment of localization in cell	1749	72	54.25	0.0051
Events	Abdomen	6	GO:0045605	negative regulation of epidermal cell di...	8	2	0.25	0.00527
Events	Abdomen	6	GO:0006807	nitrogen compound metabolic process	5207	200	161.51	0.00541
Events	Abdomen	6	GO:0060232	delamination	15	3	0.47	0.00554
Events	Abdomen	6	GO:0048534	hematopoietic or lymphoid organ developm...	507	29	15.73	0.00554
Events	Abdomen	6	GO:0071166	ribonucleoprotein complex localization	119	11	3.69	0.0057
Events	Abdomen	6	GO:0046604	positive regulation of mitotic centrosom...	5	2	0.16	0.00605
Events	Abdomen	6	GO:0033275	actin-myosin filament sliding	7	3	0.22	0.00608
Events	Abdomen	6	GO:1901698	response to nitrogen compound	784	36	24.32	0.0063
Events	Abdomen	6	GO:0003006	developmental process involved in reprod...	1344	60	41.69	0.0066
Events	Abdomen	6	GO:0007624	ultradian rhythm	6	3	0.19	0.00668
Events	Abdomen	6	GO:0015833	peptide transport	1117	48	34.65	0.00676
Events	Abdomen	6	GO:0060537	muscle tissue development	259	17	8.03	0.0068
Events	Abdomen	6	GO:0006518	peptide metabolic process	660	37	20.47	0.00685
Events	Abdomen	6	GO:0051494	negative regulation of cytoskeleton orga...	99	10	3.07	0.00689
Events	Abdomen	6	GO:0034613	cellular protein localization	1252	58	38.83	0.00694
Events	Abdomen	6	GO:0044271	cellular nitrogen compound biosynthetic ...	2595	111	80.49	0.00704
Events	Abdomen	6	GO:0051345	positive regulation of hydrolase activit...	379	20	11.76	0.00739
Events	Abdomen	6	GO:0006401	RNA catabolic process	266	20	8.25	0.0078
Events	Abdomen	6	GO:0034655	nucleobase-containing compound catabolic...	401	26	12.44	0.00782
Events	Abdomen	6	GO:0031333	negative regulation of protein-containin...	82	9	2.54	0.00833
Events	Abdomen	6	GO:0030720	oocyte localization involved in germariu...	12	3	0.37	0.00836
Events	Abdomen	6	GO:0090304	nucleic acid metabolic process	2669	119	82.78	0.00878
Events	Abdomen	6	GO:0051248	negative regulation of protein metabolic...	645	36	20.01	0.00879
Events	Abdomen	6	GO:0031323	regulation of cellular metabolic process	2985	122	92.59	0.00897
Events	Abdomen	6	GO:0035041	sperm chromatin decondensation	12	3	0.37	0.00917
Events	Abdomen	6	GO:0048762	mesenchymal cell differentiation	113	10	3.5	0.00956
Events	Abdomen	6	GO:0043517	positive regulation of DNA damage respon...	8	2	0.25	0.00956
Events	Abdomen	6	GO:0061061	muscle structure development	571	30	17.71	0.00962
Events	Abdomen	6	GO:0046833	positive regulation of RNA export from n...	11	4	0.34	0.00976
Events	Abdomen	6	GO:0042752	regulation of circadian rhythm	143	11	4.44	0.00999
Whole genes	Abdomen	1	GO:0006413	translational initiation	144	70	16.9	3.9e-25
Whole genes	Abdomen	1	GO:0002181	cytoplasmic translation	118	70	13.85	9.8e-20
Whole genes	Abdomen	1	GO:0043043	peptide biosynthetic process	555	134	65.13	1.2e-15
Whole genes	Abdomen	1	GO:0022613	ribonucleoprotein complex biogenesis	377	107	44.24	2.5e-15
Whole genes	Abdomen	1	GO:0045047	protein targeting to ER	66	43	7.75	9.3e-15
Whole genes	Abdomen	1	GO:0070972	protein localization to endoplasmic reti...	85	45	9.97	2.6e-13
Whole genes	Abdomen	1	GO:0072599	establishment of protein localization to...	72	43	8.45	3.1e-13
Whole genes	Abdomen	1	GO:0006613	cotranslational protein targeting to mem...	60	43	7.04	7.4e-13
Whole genes	Abdomen	1	GO:0090304	nucleic acid metabolic process	2669	452	313.21	2.3e-12
Whole genes	Abdomen	1	GO:0006412	translation	507	130	59.5	4.3e-12
Whole genes	Abdomen	1	GO:0010467	gene expression	2941	495	345.13	6.2e-12
Whole genes	Abdomen	1	GO:0006518	peptide metabolic process	660	141	77.45	1e-11
Whole genes	Abdomen	1	GO:0051641	cellular localization	2116	344	248.32	1.9e-11
Whole genes	Abdomen	1	GO:0044237	cellular metabolic process	5554	744	651.78	2e-10
Whole genes	Abdomen	1	GO:0034641	cellular nitrogen compound metabolic pro...	3719	561	436.43	2.5e-10
Whole genes	Abdomen	1	GO:0000184	nuclear-transcribed mRNA catabolic proce...	84	50	9.86	3.5e-10
Whole genes	Abdomen	1	GO:0045184	establishment of protein localization	1147	210	134.6	8.1e-10
Whole genes	Abdomen	1	GO:0044265	cellular macromolecule catabolic process	776	162	91.07	1.3e-9
Whole genes	Abdomen	1	GO:0033036	macromolecule localization	1922	309	225.55	1.4e-9
Whole genes	Abdomen	1	GO:0071705	nitrogen compound transport	1351	229	158.54	1.6e-9
Whole genes	Abdomen	1	GO:0006139	nucleobase-containing compound metabolic...	3194	494	374.82	1.6e-9
Whole genes	Abdomen	1	GO:0046907	intracellular transport	1275	227	149.62	2.3e-9
Whole genes	Abdomen	1	GO:0043170	macromolecule metabolic process	4653	662	546.04	3.8e-9
Whole genes	Abdomen	1	GO:0019222	regulation of metabolic process	3300	492	387.26	1e-8
Whole genes	Abdomen	1	GO:0008152	metabolic process	5953	769	698.6	1.6e-8
Whole genes	Abdomen	1	GO:0006401	RNA catabolic process	266	79	31.22	2.2e-8
Whole genes	Abdomen	1	GO:0006614	SRP-dependent cotranslational protein ta...	55	43	6.45	2.4e-8
Whole genes	Abdomen	1	GO:0065007	biological regulation	5529	722	648.84	2.8e-8
Whole genes	Abdomen	1	GO:0009987	cellular process	7690	937	902.44	3.2e-8
Whole genes	Abdomen	1	GO:0006402	mRNA catabolic process	239	74	28.05	3.8e-8
Whole genes	Abdomen	1	GO:0043604	amide biosynthetic process	650	145	76.28	5.5e-8
Whole genes	Abdomen	1	GO:0009892	negative regulation of metabolic process	1786	294	209.59	8.6e-8
Whole genes	Abdomen	1	GO:1901360	organic cyclic compound metabolic proces...	3479	518	408.27	1.1e-7
Whole genes	Abdomen	1	GO:0034645	cellular macromolecule biosynthetic proc...	2504	401	293.85	1.3e-7
Whole genes	Abdomen	1	GO:0050789	regulation of biological process	5143	675	603.54	1.6e-7
Whole genes	Abdomen	1	GO:0048519	negative regulation of biological proces...	2957	418	347.01	3.1e-7
Whole genes	Abdomen	1	GO:0051649	establishment of localization in cell	1749	283	205.25	3.1e-7
Whole genes	Abdomen	1	GO:0006612	protein targeting to membrane	113	47	13.26	4.2e-7
Whole genes	Abdomen	1	GO:0034655	nucleobase-containing compound catabolic...	401	97	47.06	4.6e-7
Whole genes	Abdomen	1	GO:1901361	organic cyclic compound catabolic proces...	475	104	55.74	5.2e-7
Whole genes	Abdomen	1	GO:0044271	cellular nitrogen compound biosynthetic ...	2595	423	304.53	5.9e-7
Whole genes	Abdomen	1	GO:0071702	organic substance transport	1615	253	189.52	6e-7
Whole genes	Abdomen	1	GO:0071428	rRNA-containing ribonucleoprotein comple...	15	12	1.76	6.1e-7
Whole genes	Abdomen	1	GO:0033750	ribosome localization	12	10	1.41	7.8e-7
Whole genes	Abdomen	1	GO:0042255	ribosome assembly	53	24	6.22	1e-6
Whole genes	Abdomen	1	GO:0015833	peptide transport	1117	206	131.08	1.4e-6
Whole genes	Abdomen	1	GO:0009059	macromolecule biosynthetic process	2579	409	302.65	1.4e-6
Whole genes	Abdomen	1	GO:0046700	heterocycle catabolic process	456	101	53.51	1.6e-6
Whole genes	Abdomen	1	GO:0046483	heterocycle metabolic process	3305	500	387.85	2.1e-6
Whole genes	Abdomen	1	GO:0044270	cellular nitrogen compound catabolic pro...	455	101	53.4	2.6e-6
Whole genes	Abdomen	1	GO:0009057	macromolecule catabolic process	931	174	109.26	2.9e-6
Whole genes	Abdomen	1	GO:0042542	response to hydrogen peroxide	90	26	10.56	4.6e-6
Whole genes	Abdomen	1	GO:0006886	intracellular protein transport	772	163	90.6	5.5e-6
Whole genes	Abdomen	1	GO:0044260	cellular macromolecule metabolic process	3988	572	468	6.4e-6
Whole genes	Abdomen	1	GO:0010259	multicellular organism aging	333	69	39.08	6.5e-6
Whole genes	Abdomen	1	GO:0006725	cellular aromatic compound metabolic pro...	3367	505	395.13	6.6e-6
Whole genes	Abdomen	1	GO:0019439	aromatic compound catabolic process	467	100	54.8	6.8e-6
Whole genes	Abdomen	1	GO:0016072	rRNA metabolic process	188	59	22.06	7.8e-6
Whole genes	Abdomen	1	GO:0060255	regulation of macromolecule metabolic pr...	2973	466	348.89	7.9e-6
Whole genes	Abdomen	1	GO:0035556	intracellular signal transduction	1363	205	159.95	7.9e-6
Whole genes	Abdomen	1	GO:0000054	ribosomal subunit export from nucleus	12	10	1.41	9.4e-6
Whole genes	Abdomen	1	GO:0042254	ribosome biogenesis	240	86	28.16	1.1e-5
Whole genes	Abdomen	1	GO:0007568	aging	472	90	55.39	1.2e-5
Whole genes	Abdomen	1	GO:0071840	cellular component organization or bioge...	4109	561	482.2	1.4e-5
Whole genes	Abdomen	1	GO:0008340	determination of adult lifespan	316	63	37.08	1.4e-5
Whole genes	Abdomen	1	GO:0042026	protein refolding	16	10	1.88	1.5e-5
Whole genes	Abdomen	1	GO:0010605	negative regulation of macromolecule met...	1631	279	191.4	1.6e-5
Whole genes	Abdomen	1	GO:0090150	establishment of protein localization to...	198	58	23.24	1.7e-5
Whole genes	Abdomen	1	GO:0071348	cellular response to interleukin-11	6	6	0.7	2e-5
Whole genes	Abdomen	1	GO:0071105	response to interleukin-11	6	6	0.7	2.2e-5
Whole genes	Abdomen	1	GO:0051444	negative regulation of ubiquitin-protein...	11	8	1.29	2.7e-5
Whole genes	Abdomen	1	GO:0031647	regulation of protein stability	217	50	25.47	3.7e-5
Whole genes	Abdomen	1	GO:0099640	axo-dendritic protein transport	14	8	1.64	3.8e-5
Whole genes	Abdomen	1	GO:0048518	positive regulation of biological proces...	3113	422	365.32	4e-5
Whole genes	Abdomen	1	GO:0072594	establishment of protein localization to...	377	92	44.24	4e-5
Whole genes	Abdomen	1	GO:1903544	response to butyrate	6	6	0.7	4.5e-5
Whole genes	Abdomen	1	GO:0071826	ribonucleoprotein complex subunit organi...	214	49	25.11	6.5e-5
Whole genes	Abdomen	1	GO:0016071	mRNA metabolic process	589	135	69.12	6.9e-5
Whole genes	Abdomen	1	GO:1901698	response to nitrogen compound	784	132	92	7e-5
Whole genes	Abdomen	1	GO:2000147	positive regulation of cell motility	223	40	26.17	7.5e-5
Whole genes	Abdomen	1	GO:1904588	cellular response to glycoprotein	5	5	0.59	9.4e-5
Whole genes	Abdomen	1	GO:0099641	anterograde axonal protein transport	7	6	0.82	1e-4
Whole genes	Abdomen	1	GO:0009631	cold acclimation	12	7	1.41	1.1e-4
Whole genes	Abdomen	1	GO:1905907	negative regulation of amyloid fibril fo...	7	6	0.82	1.2e-4
Whole genes	Abdomen	1	GO:0070727	cellular macromolecule localization	1295	234	151.97	1.3e-4
Whole genes	Abdomen	1	GO:0030335	positive regulation of cell migration	218	40	25.58	1.3e-4
Whole genes	Abdomen	1	GO:0070646	protein modification by small protein re...	167	39	19.6	1.4e-4
Whole genes	Abdomen	1	GO:0007167	enzyme linked receptor protein signaling...	655	96	76.87	1.7e-4
Whole genes	Abdomen	1	GO:0006979	response to oxidative stress	369	70	43.3	1.7e-4
Whole genes	Abdomen	1	GO:0007021	tubulin complex assembly	13	8	1.53	1.7e-4
Whole genes	Abdomen	1	GO:0009058	biosynthetic process	3401	485	399.12	2e-4
Whole genes	Abdomen	1	GO:0042595	behavioral response to starvation	13	8	1.53	2.1e-4
Whole genes	Abdomen	1	GO:0009719	response to endogenous stimulus	1105	168	129.67	2.1e-4
Whole genes	Abdomen	1	GO:0051171	regulation of nitrogen compound metaboli...	2746	410	322.25	2.4e-4
Whole genes	Abdomen	1	GO:0031175	neuron projection development	982	136	115.24	2.7e-4
Whole genes	Abdomen	1	GO:1901576	organic substance biosynthetic process	3355	481	393.72	2.9e-4
Whole genes	Abdomen	1	GO:0048522	positive regulation of cellular process	2877	399	337.62	3e-4
Whole genes	Abdomen	1	GO:0006325	chromatin organization	477	87	55.98	3.1e-4
Whole genes	Abdomen	1	GO:0038089	positive regulation of cell migration by...	10	7	1.17	3.2e-4
Whole genes	Abdomen	1	GO:1902531	regulation of intracellular signal trans...	949	152	111.37	3.9e-4
Whole genes	Abdomen	1	GO:0016458	gene silencing	237	47	27.81	4.1e-4
Whole genes	Abdomen	1	GO:0042533	tumor necrosis factor biosynthetic proce...	8	6	0.94	4.2e-4
Whole genes	Abdomen	1	GO:0042534	regulation of tumor necrosis factor bios...	8	6	0.94	4.7e-4
Whole genes	Abdomen	1	GO:0044267	cellular protein metabolic process	2699	411	316.73	5e-4
Whole genes	Abdomen	1	GO:0070887	cellular response to chemical stimulus	1708	246	200.44	5.5e-4
Whole genes	Abdomen	1	GO:1903545	cellular response to butyrate	6	6	0.7	5.6e-4
Whole genes	Abdomen	1	GO:0010632	regulation of epithelial cell migration	114	26	13.38	5.7e-4
Whole genes	Abdomen	1	GO:0042273	ribosomal large subunit biogenesis	62	29	7.28	5.7e-4
Whole genes	Abdomen	1	GO:0050794	regulation of cellular process	4842	633	568.22	6e-4
Whole genes	Abdomen	1	GO:0019220	regulation of phosphate metabolic proces...	889	129	104.33	6.1e-4
Whole genes	Abdomen	1	GO:0009893	positive regulation of metabolic process	1939	288	227.55	6.4e-4
Whole genes	Abdomen	1	GO:0033554	cellular response to stress	1288	192	151.15	6.7e-4
Whole genes	Abdomen	1	GO:0070301	cellular response to hydrogen peroxide	60	17	7.04	6.8e-4
Whole genes	Abdomen	1	GO:0044238	primary metabolic process	5446	726	639.1	7.2e-4
Whole genes	Abdomen	1	GO:0030334	regulation of cell migration	400	59	46.94	7.2e-4
Whole genes	Abdomen	1	GO:0050890	cognition	364	46	42.72	7.4e-4
Whole genes	Abdomen	1	GO:0000027	ribosomal large subunit assembly	25	14	2.93	8.1e-4
Whole genes	Abdomen	1	GO:1901566	organonitrogen compound biosynthetic pro...	1320	202	154.91	8.2e-4
Whole genes	Abdomen	1	GO:1905906	regulation of amyloid fibril formation	12	7	1.41	8.2e-4
Whole genes	Abdomen	1	GO:0010243	response to organonitrogen compound	719	121	84.38	8.2e-4
Whole genes	Abdomen	1	GO:0008283	cell population proliferation	1176	177	138.01	8.3e-4
Whole genes	Abdomen	1	GO:0061919	process utilizing autophagic mechanism	351	63	41.19	8.5e-4
Whole genes	Abdomen	1	GO:0031323	regulation of cellular metabolic process	2985	430	350.3	8.9e-4
Whole genes	Abdomen	1	GO:0042108	positive regulation of cytokine biosynth...	16	8	1.88	0.00101
Whole genes	Abdomen	1	GO:1903214	regulation of protein targeting to mitoc...	8	5	0.94	0.00102
Whole genes	Abdomen	1	GO:0000478	endonucleolytic cleavage involved in rRN...	17	7	1.99	0.00102
Whole genes	Abdomen	1	GO:0002768	immune response-regulating cell surface ...	107	23	12.56	0.00103
Whole genes	Abdomen	1	GO:0042886	amide transport	1123	206	131.79	0.00108
Whole genes	Abdomen	1	GO:0051173	positive regulation of nitrogen compound...	1696	263	199.03	0.00109
Whole genes	Abdomen	1	GO:0042274	ribosomal small subunit biogenesis	70	31	8.21	0.00119
Whole genes	Abdomen	1	GO:0043648	dicarboxylic acid metabolic process	80	16	9.39	0.00122
Whole genes	Abdomen	1	GO:0051179	localization	3646	472	427.87	0.00131
Whole genes	Abdomen	1	GO:0019319	hexose biosynthetic process	57	12	6.69	0.00147
Whole genes	Abdomen	1	GO:0044249	cellular biosynthetic process	3321	481	389.73	0.00154
Whole genes	Abdomen	1	GO:0090042	tubulin deacetylation	8	6	0.94	0.00154
Whole genes	Abdomen	1	GO:1900034	regulation of cellular response to heat	33	12	3.87	0.00161
Whole genes	Abdomen	1	GO:0006396	RNA processing	719	147	84.38	0.00168
Whole genes	Abdomen	1	GO:0019538	protein metabolic process	3005	432	352.64	0.00171
Whole genes	Abdomen	1	GO:0042535	positive regulation of tumor necrosis fa...	7	6	0.82	0.00172
Whole genes	Abdomen	1	GO:0030509	BMP signaling pathway	110	20	12.91	0.00174
Whole genes	Abdomen	1	GO:0009056	catabolic process	1674	251	196.45	0.0018
Whole genes	Abdomen	1	GO:0010634	positive regulation of epithelial cell m...	77	19	9.04	0.0018
Whole genes	Abdomen	1	GO:0051603	proteolysis involved in cellular protein...	455	80	53.4	0.00188
Whole genes	Abdomen	1	GO:0006605	protein targeting	264	72	30.98	0.00189
Whole genes	Abdomen	1	GO:0062197	cellular response to chemical stress	212	45	24.88	0.00193
Whole genes	Abdomen	1	GO:0006807	nitrogen compound metabolic process	5207	697	611.05	0.00206
Whole genes	Abdomen	1	GO:0007482	haltere development	14	6	1.64	0.00209
Whole genes	Abdomen	1	GO:0035216	haltere disc development	14	6	1.64	0.0021
Whole genes	Abdomen	1	GO:0051246	regulation of protein metabolic process	1473	236	172.86	0.00212
Whole genes	Abdomen	1	GO:1902742	apoptotic process involved in developmen...	60	16	7.04	0.00214
Whole genes	Abdomen	1	GO:0060326	cell chemotaxis	76	19	8.92	0.00217
Whole genes	Abdomen	1	GO:1904587	response to glycoprotein	8	5	0.94	0.00222
Whole genes	Abdomen	1	GO:0000956	nuclear-transcribed mRNA catabolic proce...	166	61	19.48	0.00227
Whole genes	Abdomen	1	GO:0009408	response to heat	179	36	21.01	0.00231
Whole genes	Abdomen	1	GO:0050832	defense response to fungus	72	18	8.45	0.00235
Whole genes	Abdomen	1	GO:0002164	larval development	470	79	55.16	0.00238
Whole genes	Abdomen	1	GO:0019080	viral gene expression	44	13	5.16	0.0024
Whole genes	Abdomen	1	GO:0016477	cell migration	869	97	101.98	0.00245
Whole genes	Abdomen	1	GO:0033344	cholesterol efflux	18	4	2.11	0.00252
Whole genes	Abdomen	1	GO:0051172	negative regulation of nitrogen compound...	1363	213	159.95	0.00262
Whole genes	Abdomen	1	GO:0044248	cellular catabolic process	1561	241	183.19	0.00266
Whole genes	Abdomen	1	GO:0002931	response to ischemia	25	9	2.93	0.00266
Whole genes	Abdomen	1	GO:0060341	regulation of cellular localization	662	111	77.69	0.00275
Whole genes	Abdomen	1	GO:0045766	positive regulation of angiogenesis	69	17	8.1	0.00283
Whole genes	Abdomen	1	GO:0002520	immune system development	531	84	62.31	0.00283
Whole genes	Abdomen	1	GO:0042107	cytokine metabolic process	27	10	3.17	0.00289
Whole genes	Abdomen	1	GO:0034613	cellular protein localization	1252	229	146.93	0.00294
Whole genes	Abdomen	1	GO:0009651	response to salt stress	31	11	3.64	0.00298
Whole genes	Abdomen	1	GO:0070444	oligodendrocyte progenitor proliferation	6	4	0.7	0.00301
Whole genes	Abdomen	1	GO:0007526	larval somatic muscle development	28	10	3.29	0.00304
Whole genes	Abdomen	1	GO:0009620	response to fungus	98	22	11.5	0.00306
Whole genes	Abdomen	1	GO:0042981	regulation of apoptotic process	873	131	102.45	0.00309
Whole genes	Abdomen	1	GO:1905383	protein localization to presynapse	10	6	1.17	0.00329
Whole genes	Abdomen	1	GO:0032760	positive regulation of tumor necrosis fa...	23	8	2.7	0.00338
Whole genes	Abdomen	1	GO:0007275	multicellular organism development	3903	489	458.03	0.00345
Whole genes	Abdomen	1	GO:0042035	regulation of cytokine biosynthetic proc...	27	10	3.17	0.00346
Whole genes	Abdomen	1	GO:0060561	apoptotic process involved in morphogene...	22	8	2.58	0.00353
Whole genes	Abdomen	1	GO:0048534	hematopoietic or lymphoid organ developm...	507	83	59.5	0.00357
Whole genes	Abdomen	1	GO:0040007	growth	1062	152	124.63	0.00358
Whole genes	Abdomen	1	GO:0035728	response to hepatocyte growth factor	12	6	1.41	0.00369
Whole genes	Abdomen	1	GO:0070445	regulation of oligodendrocyte progenitor...	6	4	0.7	0.0037
Whole genes	Abdomen	1	GO:0051236	establishment of RNA localization	184	37	21.59	0.00377
Whole genes	Abdomen	1	GO:0031325	positive regulation of cellular metaboli...	1767	266	207.36	0.00382
Whole genes	Abdomen	1	GO:2001028	positive regulation of endothelial cell ...	11	6	1.29	0.00384
Whole genes	Abdomen	1	GO:0051276	chromosome organization	805	134	94.47	0.00394
Whole genes	Abdomen	1	GO:0070647	protein modification by small protein co...	553	98	64.9	0.00401
Whole genes	Abdomen	1	GO:0075525	viral translational termination-reinitia...	6	4	0.7	0.00414
Whole genes	Abdomen	1	GO:0032459	regulation of protein oligomerization	27	10	3.17	0.0043
Whole genes	Abdomen	1	GO:2000145	regulation of cell motility	426	59	49.99	0.00431
Whole genes	Abdomen	1	GO:2000288	positive regulation of myoblast prolifer...	6	4	0.7	0.00442
Whole genes	Abdomen	1	GO:0016569	covalent chromatin modification	324	62	38.02	0.00445
Whole genes	Abdomen	1	GO:0001832	blastocyst growth	22	8	2.58	0.00446
Whole genes	Abdomen	1	GO:0071514	genetic imprinting	12	6	1.41	0.00451
Whole genes	Abdomen	1	GO:1901575	organic substance catabolic process	1418	215	166.41	0.00452
Whole genes	Abdomen	1	GO:0009048	dosage compensation by inactivation of X...	10	4	1.17	0.00453
Whole genes	Abdomen	1	GO:0007628	adult walking behavior	40	7	4.69	0.00458
Whole genes	Abdomen	1	GO:0043242	negative regulation of protein-containin...	43	12	5.05	0.00464
Whole genes	Abdomen	1	GO:0015866	ADP transport	5	3	0.59	0.00466
Whole genes	Abdomen	1	GO:0034470	ncRNA processing	291	72	34.15	0.00483
Whole genes	Abdomen	1	GO:0030099	myeloid cell differentiation	222	43	26.05	0.00492
Whole genes	Abdomen	1	GO:1903432	regulation of TORC1 signaling	41	13	4.81	0.00497
Whole genes	Abdomen	1	GO:0050798	activated T cell proliferation	12	6	1.41	0.00509
Whole genes	Abdomen	1	GO:0065003	protein-containing complex assembly	1220	176	143.17	0.00514
Whole genes	Abdomen	1	GO:0038084	vascular endothelial growth factor signa...	22	9	2.58	0.0052
Whole genes	Abdomen	1	GO:1901652	response to peptide	389	71	45.65	0.00522
Whole genes	Abdomen	1	GO:0007528	neuromuscular junction development	231	32	27.11	0.00528
Whole genes	Abdomen	1	GO:2000108	positive regulation of leukocyte apoptot...	9	5	1.06	0.00538
Whole genes	Abdomen	1	GO:0061077	chaperone-mediated protein folding	57	16	6.69	0.00543
Whole genes	Abdomen	1	GO:0032731	positive regulation of interleukin-1 bet...	15	7	1.76	0.00543
Whole genes	Abdomen	1	GO:0051592	response to calcium ion	68	17	7.98	0.00559
Whole genes	Abdomen	1	GO:0090043	regulation of tubulin deacetylation	7	5	0.82	0.00564
Whole genes	Abdomen	1	GO:0008104	protein localization	1632	277	191.52	0.00567
Whole genes	Abdomen	1	GO:0007414	axonal defasciculation	14	6	1.64	0.00569
Whole genes	Abdomen	1	GO:0016570	histone modification	321	61	37.67	0.00575
Whole genes	Abdomen	1	GO:0002429	immune response-activating cell surface ...	98	23	11.5	0.00577
Whole genes	Abdomen	1	GO:0042089	cytokine biosynthetic process	27	10	3.17	0.00584
Whole genes	Abdomen	1	GO:0007049	cell cycle	1266	182	148.57	0.00586
Whole genes	Abdomen	1	GO:0051438	regulation of ubiquitin-protein transfer...	39	12	4.58	0.00598
Whole genes	Abdomen	1	GO:0048634	regulation of muscle organ development	104	23	12.2	0.00604
Whole genes	Abdomen	1	GO:0015867	ATP transport	5	3	0.59	0.00605
Whole genes	Abdomen	1	GO:1902570	protein localization to nucleolus	11	6	1.29	0.00613
Whole genes	Abdomen	1	GO:1901679	nucleotide transmembrane transport	15	5	1.76	0.00616
Whole genes	Abdomen	1	GO:0019081	viral translation	18	7	2.11	0.00619
Whole genes	Abdomen	1	GO:0070555	response to interleukin-1	65	19	7.63	0.00623
Whole genes	Abdomen	1	GO:0032879	regulation of localization	1474	211	172.98	0.0063
Whole genes	Abdomen	1	GO:0043603	cellular amide metabolic process	882	157	103.5	0.00631
Whole genes	Abdomen	1	GO:0051261	protein depolymerization	69	13	8.1	0.00637
Whole genes	Abdomen	1	GO:1904018	positive regulation of vasculature devel...	77	18	9.04	0.00642
Whole genes	Abdomen	1	GO:0038033	positive regulation of endothelial cell ...	8	6	0.94	0.00651
Whole genes	Abdomen	1	GO:0051197	positive regulation of coenzyme metaboli...	15	5	1.76	0.00657
Whole genes	Abdomen	1	GO:0042325	regulation of phosphorylation	794	118	93.18	0.00668
Whole genes	Abdomen	1	GO:0016070	RNA metabolic process	2401	421	281.76	0.00678
Whole genes	Abdomen	1	GO:0032502	developmental process	4386	551	514.71	0.00679
Whole genes	Abdomen	1	GO:0051352	negative regulation of ligase activity	10	5	1.17	0.00704
Whole genes	Abdomen	1	GO:1903421	regulation of synaptic vesicle recycling	31	7	3.64	0.00712
Whole genes	Abdomen	1	GO:0030837	negative regulation of actin filament po...	27	9	3.17	0.00726
Whole genes	Abdomen	1	GO:0044058	regulation of digestive system process	14	5	1.64	0.00728
Whole genes	Abdomen	1	GO:0031109	microtubule polymerization or depolymeri...	91	20	10.68	0.00736
Whole genes	Abdomen	1	GO:0009991	response to extracellular stimulus	497	73	58.32	0.0076
Whole genes	Abdomen	1	GO:1903202	negative regulation of oxidative stress-...	36	11	4.22	0.00766
Whole genes	Abdomen	1	GO:2001026	regulation of endothelial cell chemotaxi...	12	6	1.41	0.00773
Whole genes	Abdomen	1	GO:0080111	DNA demethylation	11	5	1.29	0.00783
Whole genes	Abdomen	1	GO:0072577	endothelial cell apoptotic process	20	8	2.35	0.00803
Whole genes	Abdomen	1	GO:0031400	negative regulation of protein modificat...	409	74	48	0.00815
Whole genes	Abdomen	1	GO:0007446	imaginal disc growth	48	11	5.63	0.00825
Whole genes	Abdomen	1	GO:1900408	negative regulation of cellular response...	38	11	4.46	0.00827
Whole genes	Abdomen	1	GO:0034605	cellular response to heat	79	20	9.27	0.00831
Whole genes	Abdomen	1	GO:1900544	positive regulation of purine nucleotide...	30	7	3.52	0.00832
Whole genes	Abdomen	1	GO:0071480	cellular response to gamma radiation	30	10	3.52	0.00848
Whole genes	Abdomen	1	GO:0007169	transmembrane receptor protein tyrosine ...	456	77	53.51	0.00856
Whole genes	Abdomen	1	GO:0040025	vulval development	119	26	13.96	0.00868
Whole genes	Abdomen	1	GO:0050765	negative regulation of phagocytosis	11	5	1.29	0.0087
Whole genes	Abdomen	1	GO:0048010	vascular endothelial growth factor recep...	49	15	5.75	0.0087
Whole genes	Abdomen	1	GO:0061061	muscle structure development	571	90	67.01	0.00874
Whole genes	Abdomen	1	GO:0010976	positive regulation of neuron projection...	259	46	30.39	0.00879
Whole genes	Abdomen	1	GO:2001171	positive regulation of ATP biosynthetic ...	19	6	2.23	0.00924
Whole genes	Abdomen	1	GO:0043270	positive regulation of ion transport	140	23	16.43	0.00937
Whole genes	Abdomen	1	GO:0035729	cellular response to hepatocyte growth f...	10	5	1.17	0.00937
Whole genes	Abdomen	1	GO:0032732	positive regulation of interleukin-1 pro...	16	7	1.88	0.00961
Whole genes	Abdomen	1	GO:0007276	gamete generation	1190	168	139.65	0.00967
Whole genes	Abdomen	1	GO:0043067	regulation of programmed cell death	912	134	107.03	0.00971
Whole genes	Abdomen	1	GO:0031324	negative regulation of cellular metaboli...	1490	225	174.86	0.00976
Whole genes	Abdomen	1	GO:0030168	platelet activation	37	10	4.34	0.00983
Whole genes	Abdomen	1	GO:0071398	cellular response to fatty acid	28	10	3.29	0.00985
Whole genes	Abdomen	2	GO:0009056	catabolic process	1674	184	122.45	9.1e-12
Whole genes	Abdomen	2	GO:0044248	cellular catabolic process	1561	169	114.18	6.9e-10
Whole genes	Abdomen	2	GO:1901575	organic substance catabolic process	1418	149	103.72	6.3e-8
Whole genes	Abdomen	2	GO:0000045	autophagosome assembly	69	16	5.05	2.2e-7
Whole genes	Abdomen	2	GO:0034497	protein localization to phagophore assem...	14	8	1.02	4.4e-7
Whole genes	Abdomen	2	GO:0009057	macromolecule catabolic process	931	100	68.1	6.6e-7
Whole genes	Abdomen	2	GO:0006030	chitin metabolic process	27	11	1.97	1.3e-6
Whole genes	Abdomen	2	GO:0008610	lipid biosynthetic process	494	62	36.13	1.7e-6
Whole genes	Abdomen	2	GO:0042445	hormone metabolic process	204	34	14.92	2.7e-6
Whole genes	Abdomen	2	GO:0034754	cellular hormone metabolic process	124	24	9.07	6.6e-6
Whole genes	Abdomen	2	GO:0006629	lipid metabolic process	880	96	64.37	6.8e-6
Whole genes	Abdomen	2	GO:0044255	cellular lipid metabolic process	679	78	49.67	1.2e-5
Whole genes	Abdomen	2	GO:0009404	toxin metabolic process	34	11	2.49	1.6e-5
Whole genes	Abdomen	2	GO:0007033	vacuole organization	138	22	10.09	1.6e-5
Whole genes	Abdomen	2	GO:0097201	negative regulation of transcription fro...	8	5	0.59	2.5e-5
Whole genes	Abdomen	2	GO:1901565	organonitrogen compound catabolic proces...	861	96	62.98	3.4e-5
Whole genes	Abdomen	2	GO:1905898	positive regulation of response to endop...	26	9	1.9	4.2e-5
Whole genes	Abdomen	2	GO:0002922	positive regulation of humoral immune re...	36	10	2.63	4.6e-5
Whole genes	Abdomen	2	GO:1903318	negative regulation of protein maturatio...	20	7	1.46	6.4e-5
Whole genes	Abdomen	2	GO:0006637	acyl-CoA metabolic process	110	17	8.05	8.5e-5
Whole genes	Abdomen	2	GO:0010876	lipid localization	312	39	22.82	8.8e-5
Whole genes	Abdomen	2	GO:0002920	regulation of humoral immune response	62	13	4.54	1.1e-4
Whole genes	Abdomen	2	GO:0033865	nucleoside bisphosphate metabolic proces...	127	18	9.29	1.1e-4
Whole genes	Abdomen	2	GO:0010955	negative regulation of protein processin...	20	7	1.46	1.6e-4
Whole genes	Abdomen	2	GO:0007266	Rho protein signal transduction	75	16	5.49	2e-4
Whole genes	Abdomen	2	GO:0061726	mitochondrion disassembly	62	12	4.54	2e-4
Whole genes	Abdomen	2	GO:0019216	regulation of lipid metabolic process	304	39	22.24	2e-4
Whole genes	Abdomen	2	GO:0043618	regulation of transcription from RNA pol...	48	11	3.51	2.1e-4
Whole genes	Abdomen	2	GO:0006081	cellular aldehyde metabolic process	59	13	4.32	2.2e-4
Whole genes	Abdomen	2	GO:0002759	regulation of antimicrobial humoral resp...	57	13	4.17	2.2e-4
Whole genes	Abdomen	2	GO:0008202	steroid metabolic process	234	31	17.12	2.2e-4
Whole genes	Abdomen	2	GO:0046680	response to DDT	29	9	2.12	2.7e-4
Whole genes	Abdomen	2	GO:0034032	purine nucleoside bisphosphate metabolic...	127	18	9.29	2.7e-4
Whole genes	Abdomen	2	GO:0002760	positive regulation of antimicrobial hum...	35	10	2.56	3e-4
Whole genes	Abdomen	2	GO:0006694	steroid biosynthetic process	162	25	11.85	3.2e-4
Whole genes	Abdomen	2	GO:0034614	cellular response to reactive oxygen spe...	101	18	7.39	3.3e-4
Whole genes	Abdomen	2	GO:0019748	secondary metabolic process	167	25	12.22	3.5e-4
Whole genes	Abdomen	2	GO:0046689	response to mercury ion	28	9	2.05	3.5e-4
Whole genes	Abdomen	2	GO:0006869	lipid transport	214	30	15.65	3.7e-4
Whole genes	Abdomen	2	GO:0002165	instar larval or pupal development	577	63	42.21	3.8e-4
Whole genes	Abdomen	2	GO:0043620	regulation of DNA-templated transcriptio...	52	11	3.8	3.8e-4
Whole genes	Abdomen	2	GO:0042446	hormone biosynthetic process	99	17	7.24	4.2e-4
Whole genes	Abdomen	2	GO:0043687	post-translational protein modification	176	25	12.87	4.4e-4
Whole genes	Abdomen	2	GO:0006040	amino sugar metabolic process	56	12	4.1	5.7e-4
Whole genes	Abdomen	2	GO:0009267	cellular response to starvation	158	23	11.56	5.7e-4
Whole genes	Abdomen	2	GO:0042181	ketone biosynthetic process	76	14	5.56	5.9e-4
Whole genes	Abdomen	2	GO:0044333	Wnt signaling pathway involved in digest...	8	4	0.59	6e-4
Whole genes	Abdomen	2	GO:1901617	organic hydroxy compound biosynthetic pr...	214	28	15.65	6.4e-4
Whole genes	Abdomen	2	GO:0006952	defense response	731	84	53.47	6.5e-4
Whole genes	Abdomen	2	GO:0030163	protein catabolic process	567	62	41.47	6.5e-4
Whole genes	Abdomen	2	GO:0006820	anion transport	408	40	29.84	7e-4
Whole genes	Abdomen	2	GO:0042180	cellular ketone metabolic process	197	27	14.41	7.7e-4
Whole genes	Abdomen	2	GO:0009407	toxin catabolic process	25	9	1.83	7.8e-4
Whole genes	Abdomen	2	GO:0007565	female pregnancy	98	15	7.17	7.9e-4
Whole genes	Abdomen	2	GO:0042335	cuticle development	205	28	15	8.4e-4
Whole genes	Abdomen	2	GO:0002804	positive regulation of antifungal peptid...	17	7	1.24	8.7e-4
Whole genes	Abdomen	2	GO:0046348	amino sugar catabolic process	25	9	1.83	8.8e-4
Whole genes	Abdomen	2	GO:0036499	PERK-mediated unfolded protein response	14	6	1.02	9e-4
Whole genes	Abdomen	2	GO:0006082	organic acid metabolic process	753	76	55.08	9.4e-4
Whole genes	Abdomen	2	GO:0008063	Toll signaling pathway	50	11	3.66	0.001
Whole genes	Abdomen	2	GO:0061919	process utilizing autophagic mechanism	351	41	25.67	0.00105
Whole genes	Abdomen	2	GO:0045456	ecdysteroid biosynthetic process	40	12	2.93	0.00106
Whole genes	Abdomen	2	GO:0048284	organelle fusion	125	17	9.14	0.0011
Whole genes	Abdomen	2	GO:0006805	xenobiotic metabolic process	122	19	8.92	0.00112
Whole genes	Abdomen	2	GO:0016063	rhodopsin biosynthetic process	19	6	1.39	0.00124
Whole genes	Abdomen	2	GO:0044283	small molecule biosynthetic process	546	57	39.94	0.00126
Whole genes	Abdomen	2	GO:0045834	positive regulation of lipid metabolic p...	97	17	7.1	0.00144
Whole genes	Abdomen	2	GO:0042440	pigment metabolic process	184	25	13.46	0.00148
Whole genes	Abdomen	2	GO:0060155	platelet dense granule organization	5	3	0.37	0.00153
Whole genes	Abdomen	2	GO:1903317	regulation of protein maturation	46	9	3.36	0.00155
Whole genes	Abdomen	2	GO:0051258	protein polymerization	180	19	13.17	0.00156
Whole genes	Abdomen	2	GO:0031960	response to corticosteroid	145	14	10.61	0.00157
Whole genes	Abdomen	2	GO:1900150	regulation of defense response to fungus	22	7	1.61	0.00161
Whole genes	Abdomen	2	GO:1901568	fatty acid derivative metabolic process	127	19	9.29	0.00165
Whole genes	Abdomen	2	GO:0060135	maternal process involved in female preg...	30	7	2.19	0.00176
Whole genes	Abdomen	2	GO:0044257	cellular protein catabolic process	486	51	35.55	0.00185
Whole genes	Abdomen	2	GO:0017085	response to insecticide	62	14	4.54	0.00185
Whole genes	Abdomen	2	GO:0098754	detoxification	98	16	7.17	0.00185
Whole genes	Abdomen	2	GO:0010817	regulation of hormone levels	417	49	30.5	0.00194
Whole genes	Abdomen	2	GO:0035383	thioester metabolic process	110	17	8.05	0.00195
Whole genes	Abdomen	2	GO:0050790	regulation of catalytic activity	1121	90	82	0.00223
Whole genes	Abdomen	2	GO:0097435	supramolecular fiber organization	430	40	31.45	0.00227
Whole genes	Abdomen	2	GO:0071496	cellular response to external stimulus	252	34	18.43	0.00229
Whole genes	Abdomen	2	GO:0006032	chitin catabolic process	18	8	1.32	0.00231
Whole genes	Abdomen	2	GO:0098581	detection of external biotic stimulus	11	5	0.8	0.00232
Whole genes	Abdomen	2	GO:0046154	rhodopsin metabolic process	21	6	1.54	0.0024
Whole genes	Abdomen	2	GO:0090207	regulation of triglyceride metabolic pro...	61	11	4.46	0.0024
Whole genes	Abdomen	2	GO:0007185	transmembrane receptor protein tyrosine ...	8	4	0.59	0.0026
Whole genes	Abdomen	2	GO:0002758	innate immune response-activating signal...	55	6	4.02	0.0026
Whole genes	Abdomen	2	GO:0006022	aminoglycan metabolic process	106	16	7.75	0.00262
Whole genes	Abdomen	2	GO:1901570	fatty acid derivative biosynthetic proce...	79	13	5.78	0.00265
Whole genes	Abdomen	2	GO:0043949	regulation of cAMP-mediated signaling	26	7	1.9	0.00278
Whole genes	Abdomen	2	GO:0071071	regulation of phospholipid biosynthetic ...	16	5	1.17	0.0029
Whole genes	Abdomen	2	GO:0002777	antimicrobial peptide biosynthetic proce...	30	6	2.19	0.00291
Whole genes	Abdomen	2	GO:0150118	negative regulation of cell-substrate ju...	9	4	0.66	0.00294
Whole genes	Abdomen	2	GO:0050896	response to stimulus	4447	358	325.28	0.00295
Whole genes	Abdomen	2	GO:0019732	antifungal humoral response	20	7	1.46	0.00295
Whole genes	Abdomen	2	GO:1990809	endoplasmic reticulum tubular network me...	5	3	0.37	0.00323
Whole genes	Abdomen	2	GO:1901072	glucosamine-containing compound cataboli...	20	9	1.46	0.00325
Whole genes	Abdomen	2	GO:1901142	insulin metabolic process	10	4	0.73	0.00342
Whole genes	Abdomen	2	GO:0001893	maternal placenta development	15	5	1.1	0.00344
Whole genes	Abdomen	2	GO:0017143	insecticide metabolic process	20	8	1.46	0.00346
Whole genes	Abdomen	2	GO:0060395	SMAD protein signal transduction	33	8	2.41	0.00355
Whole genes	Abdomen	2	GO:0042149	cellular response to glucose starvation	36	11	2.63	0.00373
Whole genes	Abdomen	2	GO:0000290	deadenylation-dependent decapping of nuc...	8	3	0.59	0.00373
Whole genes	Abdomen	2	GO:0002807	positive regulation of antimicrobial pep...	17	5	1.24	0.00384
Whole genes	Abdomen	2	GO:0044281	small molecule metabolic process	1444	128	105.62	0.0039
Whole genes	Abdomen	2	GO:0045455	ecdysteroid metabolic process	54	13	3.95	0.00399
Whole genes	Abdomen	2	GO:1903392	negative regulation of adherens junction...	10	4	0.73	0.0041
Whole genes	Abdomen	2	GO:0006655	phosphatidylglycerol biosynthetic proces...	15	6	1.1	0.0041
Whole genes	Abdomen	2	GO:0033002	muscle cell proliferation	117	15	8.56	0.0043
Whole genes	Abdomen	2	GO:0070647	protein modification by small protein co...	553	54	40.45	0.00433
Whole genes	Abdomen	2	GO:0034976	response to endoplasmic reticulum stress	221	25	16.17	0.00448
Whole genes	Abdomen	2	GO:1901522	positive regulation of transcription fro...	10	4	0.73	0.00456
Whole genes	Abdomen	2	GO:1903008	organelle disassembly	87	12	6.36	0.00457
Whole genes	Abdomen	2	GO:0006351	transcription, DNA-templated	1696	107	124.06	0.0046
Whole genes	Abdomen	2	GO:0002274	myeloid leukocyte activation	287	32	20.99	0.00472
Whole genes	Abdomen	2	GO:0002775	antimicrobial peptide production	52	12	3.8	0.00481
Whole genes	Abdomen	2	GO:0032469	endoplasmic reticulum calcium ion homeos...	16	4	1.17	0.00483
Whole genes	Abdomen	2	GO:0009791	post-embryonic development	972	91	71.1	0.00491
Whole genes	Abdomen	2	GO:0007394	dorsal closure, elongation of leading ed...	12	4	0.88	0.00492
Whole genes	Abdomen	2	GO:0036010	protein localization to endosome	15	4	1.1	0.00497
Whole genes	Abdomen	2	GO:1903371	regulation of endoplasmic reticulum tubu...	6	3	0.44	0.00524
Whole genes	Abdomen	2	GO:1903725	regulation of phospholipid metabolic pro...	42	9	3.07	0.00524
Whole genes	Abdomen	2	GO:0031668	cellular response to extracellular stimu...	220	28	16.09	0.00527
Whole genes	Abdomen	2	GO:0006508	proteolysis	999	87	73.07	0.0053
Whole genes	Abdomen	2	GO:0031953	negative regulation of protein autophosp...	5	3	0.37	0.00537
Whole genes	Abdomen	2	GO:0006112	energy reserve metabolic process	70	8	5.12	0.0055
Whole genes	Abdomen	2	GO:0090382	phagosome maturation	28	6	2.05	0.00556
Whole genes	Abdomen	2	GO:0051895	negative regulation of focal adhesion as...	9	4	0.66	0.00566
Whole genes	Abdomen	2	GO:0034599	cellular response to oxidative stress	183	25	13.39	0.00577
Whole genes	Abdomen	2	GO:0042178	xenobiotic catabolic process	45	11	3.29	0.0059
Whole genes	Abdomen	2	GO:0062197	cellular response to chemical stress	212	26	15.51	0.00592
Whole genes	Abdomen	2	GO:0006570	tyrosine metabolic process	20	6	1.46	0.00592
Whole genes	Abdomen	2	GO:0009072	aromatic amino acid family metabolic pro...	35	7	2.56	0.00593
Whole genes	Abdomen	2	GO:0035096	larval midgut cell programmed cell death	26	7	1.9	0.00636
Whole genes	Abdomen	2	GO:0048661	positive regulation of smooth muscle cel...	61	9	4.46	0.00637
Whole genes	Abdomen	2	GO:0008380	RNA splicing	353	20	25.82	0.00654
Whole genes	Abdomen	2	GO:0045752	positive regulation of Toll signaling pa...	22	6	1.61	0.00669
Whole genes	Abdomen	2	GO:1902653	secondary alcohol biosynthetic process	105	19	7.68	0.00669
Whole genes	Abdomen	2	GO:0043434	response to peptide hormone	351	34	25.67	0.00669
Whole genes	Abdomen	2	GO:0051716	cellular response to stimulus	3458	277	252.94	0.00669
Whole genes	Abdomen	2	GO:0051186	cofactor metabolic process	453	47	33.14	0.00677
Whole genes	Abdomen	2	GO:0016192	vesicle-mediated transport	1169	104	85.51	0.00678
Whole genes	Abdomen	2	GO:0044265	cellular macromolecule catabolic process	776	73	56.76	0.00685
Whole genes	Abdomen	2	GO:0060742	epithelial cell differentiation involved...	7	3	0.51	0.00701
Whole genes	Abdomen	2	GO:0042594	response to starvation	292	37	21.36	0.00736
Whole genes	Abdomen	2	GO:0060538	skeletal muscle organ development	156	16	11.41	0.00739
Whole genes	Abdomen	2	GO:0002697	regulation of immune effector process	175	23	12.8	0.00759
Whole genes	Abdomen	2	GO:0140354	lipid import into cell	10	4	0.73	0.00765
Whole genes	Abdomen	2	GO:0035023	regulation of Rho protein signal transdu...	44	9	3.22	0.00776
Whole genes	Abdomen	2	GO:0006856	eye pigment precursor transport	6	3	0.44	0.00778
Whole genes	Abdomen	2	GO:0061844	antimicrobial humoral immune response me...	59	12	4.32	0.00789
Whole genes	Abdomen	2	GO:0034755	iron ion transmembrane transport	10	3	0.73	0.00828
Whole genes	Abdomen	2	GO:0120178	steroid hormone biosynthetic process	59	14	4.32	0.0085
Whole genes	Abdomen	2	GO:0031109	microtubule polymerization or depolymeri...	91	12	6.66	0.00853
Whole genes	Abdomen	2	GO:0060033	anatomical structure regression	67	11	4.9	0.00856
Whole genes	Abdomen	2	GO:1902235	regulation of endoplasmic reticulum stre...	19	6	1.39	0.00918
Whole genes	Abdomen	2	GO:0055114	oxidation-reduction process	716	68	52.37	0.00919
Whole genes	Abdomen	2	GO:0001921	positive regulation of receptor recyclin...	7	3	0.51	0.00936
Whole genes	Abdomen	2	GO:0051560	mitochondrial calcium ion homeostasis	19	4	1.39	0.00947
Whole genes	Abdomen	2	GO:0065008	regulation of biological quality	2492	199	182.28	0.00955
Whole genes	Abdomen	2	GO:0006723	cuticle hydrocarbon biosynthetic process	7	3	0.51	0.00978
Whole genes	Abdomen	2	GO:0097164	ammonium ion metabolic process	121	16	8.85	0.00978
Whole genes	Abdomen	2	GO:0046890	regulation of lipid biosynthetic process	145	19	10.61	0.00994
Whole genes	Abdomen	3	GO:0007154	cell communication	3011	281	235.32	4.1e-5
Whole genes	Abdomen	3	GO:0007033	vacuole organization	138	23	10.79	1.2e-4
Whole genes	Abdomen	3	GO:0061919	process utilizing autophagic mechanism	351	47	27.43	1.5e-4
Whole genes	Abdomen	3	GO:0034103	regulation of tissue remodeling	32	10	2.5	1.7e-4
Whole genes	Abdomen	3	GO:0043900	regulation of multi-organism process	363	50	28.37	1.7e-4
Whole genes	Abdomen	3	GO:0000045	autophagosome assembly	69	14	5.39	2e-4
Whole genes	Abdomen	3	GO:0010714	positive regulation of collagen metaboli...	12	6	0.94	2.1e-4
Whole genes	Abdomen	3	GO:0006914	autophagy	351	47	27.43	2.8e-4
Whole genes	Abdomen	3	GO:0032967	positive regulation of collagen biosynth...	12	6	0.94	2.8e-4
Whole genes	Abdomen	3	GO:0072662	protein localization to peroxisome	47	11	3.67	3e-4
Whole genes	Abdomen	3	GO:0032965	regulation of collagen biosynthetic proc...	17	7	1.33	3.5e-4
Whole genes	Abdomen	3	GO:0006631	fatty acid metabolic process	276	35	21.57	3.5e-4
Whole genes	Abdomen	3	GO:0032964	collagen biosynthetic process	20	7	1.56	3.7e-4
Whole genes	Abdomen	3	GO:0019538	protein metabolic process	3005	268	234.85	4e-4
Whole genes	Abdomen	3	GO:0019068	virion assembly	22	7	1.72	4.1e-4
Whole genes	Abdomen	3	GO:0010256	endomembrane system organization	359	44	28.06	4.3e-4
Whole genes	Abdomen	3	GO:0006701	progesterone biosynthetic process	5	3	0.39	4.4e-4
Whole genes	Abdomen	3	GO:0019076	viral release from host cell	16	6	1.25	4.5e-4
Whole genes	Abdomen	3	GO:0046755	viral budding	16	6	1.25	4.5e-4
Whole genes	Abdomen	3	GO:0001700	embryonic development via the syncytial ...	179	27	13.99	4.7e-4
Whole genes	Abdomen	3	GO:0023052	signaling	2967	271	231.88	5.2e-4
Whole genes	Abdomen	3	GO:0042742	defense response to bacterium	231	35	18.05	5.3e-4
Whole genes	Abdomen	3	GO:0007155	cell adhesion	526	62	41.11	5.5e-4
Whole genes	Abdomen	3	GO:0050794	regulation of cellular process	4842	415	378.42	6.4e-4
Whole genes	Abdomen	3	GO:0022610	biological adhesion	528	62	41.27	6.5e-4
Whole genes	Abdomen	3	GO:0048522	positive regulation of cellular process	2877	262	224.85	6.6e-4
Whole genes	Abdomen	3	GO:0008362	chitin-based embryonic cuticle biosynthe...	22	8	1.72	7.8e-4
Whole genes	Abdomen	3	GO:0006820	anion transport	408	48	31.89	7.8e-4
Whole genes	Abdomen	3	GO:0034654	nucleobase-containing compound biosynthe...	2090	166	163.34	8.2e-4
Whole genes	Abdomen	3	GO:0044088	regulation of vacuole organization	36	10	2.81	8.4e-4
Whole genes	Abdomen	3	GO:0010743	regulation of macrophage derived foam ce...	10	5	0.78	8.5e-4
Whole genes	Abdomen	3	GO:0043902	positive regulation of multi-organism pr...	177	28	13.83	8.6e-4
Whole genes	Abdomen	3	GO:1901564	organonitrogen compound metabolic proces...	3795	323	296.59	9e-4
Whole genes	Abdomen	3	GO:0006955	immune response	799	88	62.44	9.6e-4
Whole genes	Abdomen	3	GO:0036258	multivesicular body assembly	23	7	1.8	9.9e-4
Whole genes	Abdomen	3	GO:2000785	regulation of autophagosome assembly	35	10	2.74	0.00102
Whole genes	Abdomen	3	GO:0048737	imaginal disc-derived appendage developm...	357	41	27.9	0.00104
Whole genes	Abdomen	3	GO:1901362	organic cyclic compound biosynthetic pro...	2305	183	180.14	0.00105
Whole genes	Abdomen	3	GO:0048518	positive regulation of biological proces...	3113	280	243.29	0.00114
Whole genes	Abdomen	3	GO:2000177	regulation of neural precursor cell prol...	96	15	7.5	0.00126
Whole genes	Abdomen	3	GO:0034349	glial cell apoptotic process	10	5	0.78	0.00131
Whole genes	Abdomen	3	GO:0019438	aromatic compound biosynthetic process	2187	174	170.92	0.00132
Whole genes	Abdomen	3	GO:0016050	vesicle organization	255	32	19.93	0.00138
Whole genes	Abdomen	3	GO:0030707	ovarian follicle cell development	290	38	22.66	0.00147
Whole genes	Abdomen	3	GO:0016053	organic acid biosynthetic process	250	31	19.54	0.00159
Whole genes	Abdomen	3	GO:0048284	organelle fusion	125	19	9.77	0.00159
Whole genes	Abdomen	3	GO:0035151	regulation of tube size, open tracheal s...	59	12	4.61	0.0016
Whole genes	Abdomen	3	GO:0061351	neural precursor cell proliferation	186	23	14.54	0.00173
Whole genes	Abdomen	3	GO:0044090	positive regulation of vacuole organizat...	11	5	0.86	0.00175
Whole genes	Abdomen	3	GO:0045778	positive regulation of ossification	49	12	3.83	0.00175
Whole genes	Abdomen	3	GO:0002064	epithelial cell development	447	54	34.93	0.00181
Whole genes	Abdomen	3	GO:1901073	glucosamine-containing compound biosynth...	10	5	0.78	0.0018600000000000001
Whole genes	Abdomen	3	GO:0043901	negative regulation of multi-organism pr...	114	19	8.91	0.00195
Whole genes	Abdomen	3	GO:0072663	establishment of protein localization to...	47	11	3.67	0.00198
Whole genes	Abdomen	3	GO:0010712	regulation of collagen metabolic process	23	7	1.8	0.00203
Whole genes	Abdomen	3	GO:0006464	cellular protein modification process	2040	198	159.43	0.00203
Whole genes	Abdomen	3	GO:0018130	heterocycle biosynthetic process	2166	171	169.28	0.00205
Whole genes	Abdomen	3	GO:0019220	regulation of phosphate metabolic proces...	889	87	69.48	0.00211
Whole genes	Abdomen	3	GO:0048583	regulation of response to stimulus	2085	198	162.95	0.00213
Whole genes	Abdomen	3	GO:0043574	peroxisomal transport	49	11	3.83	0.00226
Whole genes	Abdomen	3	GO:0042706	eye photoreceptor cell fate commitment	58	10	4.53	0.00227
Whole genes	Abdomen	3	GO:0000288	nuclear-transcribed mRNA catabolic proce...	62	6	4.85	0.00232
Whole genes	Abdomen	3	GO:0034145	positive regulation of toll-like recepto...	7	4	0.55	0.00234
Whole genes	Abdomen	3	GO:0043412	macromolecule modification	2170	202	169.59	0.00243
Whole genes	Abdomen	3	GO:0035890	exit from host	16	6	1.25	0.00252
Whole genes	Abdomen	3	GO:0007029	endoplasmic reticulum organization	66	12	5.16	0.00253
Whole genes	Abdomen	3	GO:0060627	regulation of vesicle-mediated transport	384	49	30.01	0.00257
Whole genes	Abdomen	3	GO:0065007	biological regulation	5529	464	432.11	0.00262
Whole genes	Abdomen	3	GO:1902186	regulation of viral release from host ce...	13	6	1.02	0.00267
Whole genes	Abdomen	3	GO:0007249	I-kappaB kinase/NF-kappaB signaling	77	15	6.02	0.00275
Whole genes	Abdomen	3	GO:0046394	carboxylic acid biosynthetic process	250	31	19.54	0.00277
Whole genes	Abdomen	3	GO:0007031	peroxisome organization	58	11	4.53	0.00278
Whole genes	Abdomen	3	GO:0048167	regulation of synaptic plasticity	129	20	10.08	0.00296
Whole genes	Abdomen	3	GO:0023051	regulation of signaling	1942	190	151.77	0.00307
Whole genes	Abdomen	3	GO:0009889	regulation of biosynthetic process	2081	185	162.64	0.00313
Whole genes	Abdomen	3	GO:0000920	septum digestion after cytokinesis	14	5	1.09	0.00314
Whole genes	Abdomen	3	GO:0034143	regulation of toll-like receptor 4 signa...	9	4	0.7	0.0032
Whole genes	Abdomen	3	GO:0048609	multicellular organismal reproductive pr...	1465	122	114.5	0.00327
Whole genes	Abdomen	3	GO:1990778	protein localization to cell periphery	212	29	16.57	0.00328
Whole genes	Abdomen	3	GO:0007391	dorsal closure	110	21	8.6	0.00333
Whole genes	Abdomen	3	GO:0090077	foam cell differentiation	13	5	1.02	0.00339
Whole genes	Abdomen	3	GO:0061024	membrane organization	558	58	43.61	0.00345
Whole genes	Abdomen	3	GO:0006625	protein targeting to peroxisome	47	11	3.67	0.00352
Whole genes	Abdomen	3	GO:1902222	erythrose 4-phosphate/phosphoenolpyruvat...	12	4	0.94	0.00357
Whole genes	Abdomen	3	GO:1900024	regulation of substrate adhesion-depende...	23	7	1.8	0.00358
Whole genes	Abdomen	3	GO:1902115	regulation of organelle assembly	151	21	11.8	0.00358
Whole genes	Abdomen	3	GO:0045198	establishment of epithelial cell apical/...	22	6	1.72	0.00373
Whole genes	Abdomen	3	GO:0051050	positive regulation of transport	556	65	43.45	0.00374
Whole genes	Abdomen	3	GO:0062013	positive regulation of small molecule me...	85	14	6.64	0.00376
Whole genes	Abdomen	3	GO:0006869	lipid transport	214	29	16.72	0.00381
Whole genes	Abdomen	3	GO:0043903	regulation of interspecies interactions ...	127	20	9.93	0.00383
Whole genes	Abdomen	3	GO:0045168	cell-cell signaling involved in cell fat...	36	9	2.81	0.00397
Whole genes	Abdomen	3	GO:0045597	positive regulation of cell differentiat...	623	73	48.69	0.0041
Whole genes	Abdomen	3	GO:0045739	positive regulation of DNA repair	38	7	2.97	0.00412
Whole genes	Abdomen	3	GO:0031324	negative regulation of cellular metaboli...	1490	135	116.45	0.00432
Whole genes	Abdomen	3	GO:0036211	protein modification process	2040	198	159.43	0.00435
Whole genes	Abdomen	3	GO:0022417	protein maturation by protein folding	6	3	0.47	0.00435
Whole genes	Abdomen	3	GO:0051094	positive regulation of developmental pro...	915	98	71.51	0.0044
Whole genes	Abdomen	3	GO:0044089	positive regulation of cellular componen...	404	47	31.57	0.00457
Whole genes	Abdomen	3	GO:0046349	amino sugar biosynthetic process	16	5	1.25	0.00464
Whole genes	Abdomen	3	GO:0071800	podosome assembly	11	4	0.86	0.0047
Whole genes	Abdomen	3	GO:0007475	apposition of dorsal and ventral imagina...	21	7	1.64	0.00488
Whole genes	Abdomen	3	GO:0061162	establishment of monopolar cell polarity	32	7	2.5	0.00488
Whole genes	Abdomen	3	GO:0061548	ganglion development	14	5	1.09	0.00499
Whole genes	Abdomen	3	GO:0007165	signal transduction	2623	234	205	0.0051
Whole genes	Abdomen	3	GO:1903373	positive regulation of endoplasmic retic...	5	3	0.39	0.00512
Whole genes	Abdomen	3	GO:0002227	innate immune response in mucosa	7	4	0.55	0.00512
Whole genes	Abdomen	3	GO:0051968	positive regulation of synaptic transmis...	17	5	1.33	0.00515
Whole genes	Abdomen	3	GO:0060263	regulation of respiratory burst	5	3	0.39	0.00515
Whole genes	Abdomen	3	GO:1902932	positive regulation of alcohol biosynthe...	14	5	1.09	0.00525
Whole genes	Abdomen	3	GO:0048771	tissue remodeling	73	13	5.71	0.00538
Whole genes	Abdomen	3	GO:0045940	positive regulation of steroid metabolic...	25	7	1.95	0.00546
Whole genes	Abdomen	3	GO:0002777	antimicrobial peptide biosynthetic proce...	30	6	2.34	0.00567
Whole genes	Abdomen	3	GO:0019730	antimicrobial humoral response	99	17	7.74	0.00573
Whole genes	Abdomen	3	GO:1903532	positive regulation of secretion by cell	221	31	17.27	0.00577
Whole genes	Abdomen	3	GO:0050878	regulation of body fluid levels	214	28	16.72	0.00596
Whole genes	Abdomen	3	GO:0002759	regulation of antimicrobial humoral resp...	57	12	4.45	0.00607
Whole genes	Abdomen	3	GO:0001745	compound eye morphogenesis	299	33	23.37	0.00614
Whole genes	Abdomen	3	GO:2000027	regulation of animal organ morphogenesis	209	29	16.33	0.00621
Whole genes	Abdomen	3	GO:0042448	progesterone metabolic process	6	3	0.47	0.00624
Whole genes	Abdomen	3	GO:2000786	positive regulation of autophagosome ass...	11	5	0.86	0.00642
Whole genes	Abdomen	3	GO:0098542	defense response to other organism	548	59	42.83	0.00697
Whole genes	Abdomen	3	GO:0045429	positive regulation of nitric oxide bios...	22	6	1.72	0.00701
Whole genes	Abdomen	3	GO:0006909	phagocytosis	171	26	13.36	0.00722
Whole genes	Abdomen	3	GO:0045785	positive regulation of cell adhesion	149	23	11.64	0.00738
Whole genes	Abdomen	3	GO:1904407	positive regulation of nitric oxide meta...	22	6	1.72	0.00749
Whole genes	Abdomen	3	GO:0009891	positive regulation of biosynthetic proc...	1163	105	90.89	0.0075
Whole genes	Abdomen	3	GO:0010770	positive regulation of cell morphogenesi...	148	22	11.57	0.00762
Whole genes	Abdomen	3	GO:0106120	positive regulation of sterol biosynthet...	10	4	0.78	0.00781
Whole genes	Abdomen	3	GO:0140112	extracellular vesicle biogenesis	19	5	1.48	0.00783
Whole genes	Abdomen	3	GO:0033865	nucleoside bisphosphate metabolic proces...	127	12	9.93	0.00791
Whole genes	Abdomen	3	GO:0040002	collagen and cuticulin-based cuticle dev...	12	5	0.94	0.00794
Whole genes	Abdomen	3	GO:0009072	aromatic amino acid family metabolic pro...	35	7	2.74	0.00799
Whole genes	Abdomen	3	GO:0007552	metamorphosis	494	55	38.61	0.00817
Whole genes	Abdomen	3	GO:0048871	multicellular organismal homeostasis	228	29	17.82	0.0083
Whole genes	Abdomen	3	GO:0046552	photoreceptor cell fate commitment	61	10	4.77	0.00832
Whole genes	Abdomen	3	GO:0030855	epithelial cell differentiation	676	76	52.83	0.00841
Whole genes	Abdomen	3	GO:0080090	regulation of primary metabolic process	2892	247	226.02	0.00847
Whole genes	Abdomen	3	GO:0032787	monocarboxylic acid metabolic process	401	42	31.34	0.0089
Whole genes	Abdomen	3	GO:0006906	vesicle fusion	92	16	7.19	0.00898
Whole genes	Abdomen	3	GO:0050789	regulation of biological process	5143	430	401.94	0.00907
Whole genes	Abdomen	3	GO:0002376	immune system process	1318	125	103.01	0.0091
Whole genes	Abdomen	3	GO:1902188	positive regulation of viral release fro...	13	6	1.02	0.00936
Whole genes	Abdomen	3	GO:0016192	vesicle-mediated transport	1169	112	91.36	0.00939
Whole genes	Abdomen	3	GO:0017157	regulation of exocytosis	111	19	8.68	0.0095
Whole genes	Abdomen	3	GO:0031268	pseudopodium organization	6	3	0.47	0.00951
Whole genes	Abdomen	3	GO:0097035	regulation of membrane lipid distributio...	17	5	1.33	0.00975
Whole genes	Abdomen	3	GO:0050766	positive regulation of phagocytosis	41	9	3.2	0.00982
Whole genes	Abdomen	3	GO:0043393	regulation of protein binding	134	15	10.47	0.00993
Whole genes	Abdomen	3	GO:0008380	RNA splicing	353	22	27.59	0.00996
Whole genes	Abdomen	4	GO:0071840	cellular component organization or bioge...	4109	590	492.24	9.4e-11
Whole genes	Abdomen	4	GO:0006928	movement of cell or subcellular componen...	1387	239	166.16	4.7e-10
Whole genes	Abdomen	4	GO:0032502	developmental process	4386	612	525.42	1.7e-9
Whole genes	Abdomen	4	GO:0051674	localization of cell	980	174	117.4	2.1e-8
Whole genes	Abdomen	4	GO:0007389	pattern specification process	764	147	91.52	2.9e-7
Whole genes	Abdomen	4	GO:0006415	translational termination	80	28	9.58	9.5e-7
Whole genes	Abdomen	4	GO:0022610	biological adhesion	528	100	63.25	1.1e-6
Whole genes	Abdomen	4	GO:0040011	locomotion	1426	225	170.83	1.5e-6
Whole genes	Abdomen	4	GO:0007155	cell adhesion	526	100	63.01	1.7e-6
Whole genes	Abdomen	4	GO:0032543	mitochondrial translation	120	35	14.38	2.1e-6
Whole genes	Abdomen	4	GO:0006414	translational elongation	101	32	12.1	3.3e-6
Whole genes	Abdomen	4	GO:0022414	reproductive process	1845	278	221.02	3.4e-6
Whole genes	Abdomen	4	GO:0022402	cell cycle process	1024	170	122.67	3.9e-6
Whole genes	Abdomen	4	GO:0007049	cell cycle	1266	203	151.66	4.3e-6
Whole genes	Abdomen	4	GO:0140053	mitochondrial gene expression	151	39	18.09	4.7e-6
Whole genes	Abdomen	4	GO:0032501	multicellular organismal process	4826	642	578.13	5e-6
Whole genes	Abdomen	4	GO:0006935	chemotaxis	525	96	62.89	6.4e-6
Whole genes	Abdomen	4	GO:0048869	cellular developmental process	2788	399	333.99	7.8e-6
Whole genes	Abdomen	4	GO:0008283	cell population proliferation	1176	189	140.88	8.9e-6
Whole genes	Abdomen	4	GO:0065007	biological regulation	5529	721	662.35	9e-6
Whole genes	Abdomen	4	GO:0044260	cellular macromolecule metabolic process	3988	523	477.74	9.5e-6
Whole genes	Abdomen	4	GO:0000003	reproduction	1916	284	229.53	1.1e-5
Whole genes	Abdomen	4	GO:0009059	macromolecule biosynthetic process	2579	359	308.95	1.3e-5
Whole genes	Abdomen	4	GO:0048513	animal organ development	2507	401	300.33	1.4e-5
Whole genes	Abdomen	4	GO:0009888	tissue development	1709	289	204.73	1.4e-5
Whole genes	Abdomen	4	GO:0007059	chromosome segregation	283	59	33.9	1.6e-5
Whole genes	Abdomen	4	GO:0051983	regulation of chromosome segregation	113	31	13.54	2.4e-5
Whole genes	Abdomen	4	GO:0007275	multicellular organism development	3903	562	467.56	2.8e-5
Whole genes	Abdomen	4	GO:0001709	cell fate determination	192	48	23	3.3e-5
Whole genes	Abdomen	4	GO:0051301	cell division	441	82	52.83	3.6e-5
Whole genes	Abdomen	4	GO:0045137	development of primary sexual characteri...	266	61	31.87	3.7e-5
Whole genes	Abdomen	4	GO:0072006	nephron development	88	27	10.54	4.5e-5
Whole genes	Abdomen	4	GO:0022412	cellular process involved in reproductio...	1016	163	121.71	4.8e-5
Whole genes	Abdomen	4	GO:0035152	regulation of tube architecture, open tr...	95	27	11.38	5.2e-5
Whole genes	Abdomen	4	GO:0050789	regulation of biological process	5143	671	616.1	5.5e-5
Whole genes	Abdomen	4	GO:0035295	tube development	1165	205	139.56	5.7e-5
Whole genes	Abdomen	4	GO:0007166	cell surface receptor signaling pathway	1413	198	169.27	7.3e-5
Whole genes	Abdomen	4	GO:0042770	signal transduction in response to DNA d...	94	24	11.26	7.8e-5
Whole genes	Abdomen	4	GO:0001763	morphogenesis of a branching structure	181	43	21.68	8e-5
Whole genes	Abdomen	4	GO:0009653	anatomical structure morphogenesis	2297	364	275.17	8.4e-5
Whole genes	Abdomen	4	GO:0051255	spindle midzone assembly	13	8	1.56	1.2e-4
Whole genes	Abdomen	4	GO:0016043	cellular component organization	3962	583	474.63	1.4e-4
Whole genes	Abdomen	4	GO:0048859	formation of anatomical boundary	69	24	8.27	1.5e-4
Whole genes	Abdomen	4	GO:0007548	sex differentiation	380	81	45.52	1.6e-4
Whole genes	Abdomen	4	GO:0030046	parallel actin filament bundle assembly	9	6	1.08	1.8e-4
Whole genes	Abdomen	4	GO:0051985	negative regulation of chromosome segreg...	45	16	5.39	2.2e-4
Whole genes	Abdomen	4	GO:0071363	cellular response to growth factor stimu...	416	73	49.83	2.3e-4
Whole genes	Abdomen	4	GO:0006096	glycolytic process	49	12	5.87	3.1e-4
Whole genes	Abdomen	4	GO:0060979	vasculogenesis involved in coronary vasc...	6	4	0.72	3.1e-4
Whole genes	Abdomen	4	GO:0035272	exocrine system development	148	38	17.73	3.2e-4
Whole genes	Abdomen	4	GO:0042330	taxis	590	101	70.68	3.4e-4
Whole genes	Abdomen	4	GO:0034645	cellular macromolecule biosynthetic proc...	2504	354	299.97	4.2e-4
Whole genes	Abdomen	4	GO:0070848	response to growth factor	427	74	51.15	4.2e-4
Whole genes	Abdomen	4	GO:0085029	extracellular matrix assembly	22	10	2.64	4.5e-4
Whole genes	Abdomen	4	GO:0009790	embryo development	1306	223	156.45	4.9e-4
Whole genes	Abdomen	4	GO:0030029	actin filament-based process	512	87	61.33	5.4e-4
Whole genes	Abdomen	4	GO:0032989	cellular component morphogenesis	1072	185	128.42	5.7e-4
Whole genes	Abdomen	4	GO:0045747	positive regulation of Notch signaling p...	63	17	7.55	5.8e-4
Whole genes	Abdomen	4	GO:0009791	post-embryonic development	972	161	116.44	6.2e-4
Whole genes	Abdomen	4	GO:0048729	tissue morphogenesis	914	170	109.49	6.5e-4
Whole genes	Abdomen	4	GO:0007502	digestive tract mesoderm development	6	5	0.72	6.6e-4
Whole genes	Abdomen	4	GO:0045165	cell fate commitment	485	93	58.1	6.9e-4
Whole genes	Abdomen	4	GO:0044249	cellular biosynthetic process	3321	436	397.84	7.2e-4
Whole genes	Abdomen	4	GO:0043624	cellular protein complex disassembly	152	39	18.21	7.3e-4
Whole genes	Abdomen	4	GO:0006397	mRNA processing	390	52	46.72	7.6e-4
Whole genes	Abdomen	4	GO:0002376	immune system process	1318	193	157.89	8.5e-4
Whole genes	Abdomen	4	GO:0007163	establishment or maintenance of cell pol...	359	64	43.01	8.5e-4
Whole genes	Abdomen	4	GO:0050954	sensory perception of mechanical stimulu...	166	31	19.89	9e-4
Whole genes	Abdomen	4	GO:0051276	chromosome organization	805	133	96.43	0.00093000000000000005
Whole genes	Abdomen	4	GO:0060541	respiratory system development	385	79	46.12	9.4e-4
Whole genes	Abdomen	4	GO:0051296	establishment of meiotic spindle orienta...	6	5	0.72	9.8e-4
Whole genes	Abdomen	4	GO:1903053	regulation of extracellular matrix organ...	39	14	4.67	0.00103
Whole genes	Abdomen	4	GO:0002507	tolerance induction	7	5	0.84	0.00105
Whole genes	Abdomen	4	GO:0070125	mitochondrial translational elongation	68	27	8.15	0.00107
Whole genes	Abdomen	4	GO:0051303	establishment of chromosome localization	56	15	6.71	0.00109
Whole genes	Abdomen	4	GO:0051726	regulation of cell cycle	818	134	97.99	0.00112
Whole genes	Abdomen	4	GO:0097402	neuroblast migration	6	5	0.72	0.00112
Whole genes	Abdomen	4	GO:0043062	extracellular structure organization	202	46	24.2	0.00113
Whole genes	Abdomen	4	GO:0002643	regulation of tolerance induction	7	5	0.84	0.00114
Whole genes	Abdomen	4	GO:0050000	chromosome localization	58	15	6.95	0.0012
Whole genes	Abdomen	4	GO:0021782	glial cell development	90	25	10.78	0.0012
Whole genes	Abdomen	4	GO:0009058	biosynthetic process	3401	441	407.42	0.00125
Whole genes	Abdomen	4	GO:0002792	negative regulation of peptide secretion	73	20	8.75	0.00136
Whole genes	Abdomen	4	GO:0051270	regulation of cellular component movemen...	497	86	59.54	0.00137
Whole genes	Abdomen	4	GO:0090130	tissue migration	311	60	37.26	0.00137
Whole genes	Abdomen	4	GO:0051262	protein tetramerization	103	22	12.34	0.00137
Whole genes	Abdomen	4	GO:0046951	ketone body biosynthetic process	8	5	0.96	0.00149
Whole genes	Abdomen	4	GO:0008360	regulation of cell shape	111	26	13.3	0.00154
Whole genes	Abdomen	4	GO:0045596	negative regulation of cell differentiat...	456	83	54.63	0.00156
Whole genes	Abdomen	4	GO:0048646	anatomical structure formation involved ...	967	164	115.84	0.00158
Whole genes	Abdomen	4	GO:0000820	regulation of glutamine family amino aci...	7	5	0.84	0.00159
Whole genes	Abdomen	4	GO:0033046	negative regulation of sister chromatid ...	43	16	5.15	0.00161
Whole genes	Abdomen	4	GO:0008064	regulation of actin polymerization or de...	112	21	13.42	0.00168
Whole genes	Abdomen	4	GO:0198738	cell-cell signaling by wnt	299	51	35.82	0.00176
Whole genes	Abdomen	4	GO:0002790	peptide secretion	331	55	39.65	0.00177
Whole genes	Abdomen	4	GO:1901292	nucleoside phosphate catabolic process	90	18	10.78	0.00178
Whole genes	Abdomen	4	GO:1902224	ketone body metabolic process	10	5	1.2	0.00179
Whole genes	Abdomen	4	GO:0044786	cell cycle DNA replication	78	23	9.34	0.0018
Whole genes	Abdomen	4	GO:0035017	cuticle pattern formation	35	14	4.19	0.00181
Whole genes	Abdomen	4	GO:0060856	establishment of blood-brain barrier	21	9	2.52	0.00192
Whole genes	Abdomen	4	GO:0051306	mitotic sister chromatid separation	63	21	7.55	0.00192
Whole genes	Abdomen	4	GO:0009306	protein secretion	309	53	37.02	0.00193
Whole genes	Abdomen	4	GO:0051572	negative regulation of histone H3-K4 met...	5	4	0.6	0.00196
Whole genes	Abdomen	4	GO:0048870	cell motility	976	174	116.92	0.00199
Whole genes	Abdomen	4	GO:0046950	cellular ketone body metabolic process	9	5	1.08	0.00205
Whole genes	Abdomen	4	GO:0061311	cell surface receptor signaling pathway ...	18	8	2.16	0.0021
Whole genes	Abdomen	4	GO:1904375	regulation of protein localization to ce...	78	17	9.34	0.00213
Whole genes	Abdomen	4	GO:0006260	DNA replication	218	46	26.12	0.00214
Whole genes	Abdomen	4	GO:0042688	crystal cell differentiation	6	5	0.72	0.00223
Whole genes	Abdomen	4	GO:1990822	basic amino acid transmembrane transport	9	4	1.08	0.00226
Whole genes	Abdomen	4	GO:0045216	cell-cell junction organization	216	43	25.88	0.00227
Whole genes	Abdomen	4	GO:1903046	meiotic cell cycle process	281	59	33.66	0.00231
Whole genes	Abdomen	4	GO:0035909	aorta morphogenesis	19	7	2.28	0.0024
Whole genes	Abdomen	4	GO:0060677	ureteric bud elongation	5	4	0.6	0.00242
Whole genes	Abdomen	4	GO:0048193	Golgi vesicle transport	266	44	31.87	0.00244
Whole genes	Abdomen	4	GO:0032835	glomerulus development	40	13	4.79	0.00244
Whole genes	Abdomen	4	GO:0048505	regulation of timing of cell differentia...	8	5	0.96	0.00244
Whole genes	Abdomen	4	GO:0030111	regulation of Wnt signaling pathway	221	40	26.47	0.00247
Whole genes	Abdomen	4	GO:0002165	instar larval or pupal development	577	106	69.12	0.00247
Whole genes	Abdomen	4	GO:0035563	positive regulation of chromatin binding	12	6	1.44	0.00247
Whole genes	Abdomen	4	GO:0051295	establishment of meiotic spindle localiz...	12	7	1.44	0.00248
Whole genes	Abdomen	4	GO:0006720	isoprenoid metabolic process	86	18	10.3	0.00254
Whole genes	Abdomen	4	GO:0048523	negative regulation of cellular process	2652	361	317.7	0.00256
Whole genes	Abdomen	4	GO:0045611	negative regulation of hemocyte differen...	10	6	1.2	0.00259
Whole genes	Abdomen	4	GO:0007143	female meiotic nuclear division	71	21	8.51	0.00261
Whole genes	Abdomen	4	GO:0050922	negative regulation of chemotaxis	17	8	2.04	0.00267
Whole genes	Abdomen	4	GO:0048569	post-embryonic animal organ development	573	114	68.64	0.00267
Whole genes	Abdomen	4	GO:0007431	salivary gland development	141	37	16.89	0.00268
Whole genes	Abdomen	4	GO:0048645	animal organ formation	84	24	10.06	0.0027
Whole genes	Abdomen	4	GO:1905489	regulation of sensory neuron axon guidan...	11	7	1.32	0.0027
Whole genes	Abdomen	4	GO:0009611	response to wounding	402	68	48.16	0.00276
Whole genes	Abdomen	4	GO:0006521	regulation of cellular amino acid metabo...	9	5	1.08	0.00276
Whole genes	Abdomen	4	GO:0010575	positive regulation of vascular endothel...	12	5	1.44	0.00279
Whole genes	Abdomen	4	GO:0000278	mitotic cell cycle	820	149	98.23	0.0028
Whole genes	Abdomen	4	GO:0048518	positive regulation of biological proces...	3113	413	372.92	0.00287
Whole genes	Abdomen	4	GO:0071774	response to fibroblast growth factor	84	20	10.06	0.00287
Whole genes	Abdomen	4	GO:0061314	Notch signaling involved in heart develo...	5	4	0.6	0.00292
Whole genes	Abdomen	4	GO:0050794	regulation of cellular process	4842	627	580.05	0.00294
Whole genes	Abdomen	4	GO:0072359	circulatory system development	655	121	78.47	0.00294
Whole genes	Abdomen	4	GO:1902099	regulation of metaphase/anaphase transit...	55	18	6.59	0.00304
Whole genes	Abdomen	4	GO:0051305	chromosome movement towards spindle pole	11	6	1.32	0.00308
Whole genes	Abdomen	4	GO:0048073	regulation of eye pigmentation	8	4	0.96	0.0031
Whole genes	Abdomen	4	GO:0044344	cellular response to fibroblast growth f...	84	20	10.06	0.00317
Whole genes	Abdomen	4	GO:0002064	epithelial cell development	447	86	53.55	0.0032
Whole genes	Abdomen	4	GO:0010911	regulation of isomerase activity	10	5	1.2	0.00325
Whole genes	Abdomen	4	GO:1905818	regulation of chromosome separation	62	20	7.43	0.00327
Whole genes	Abdomen	4	GO:0051257	meiotic spindle midzone assembly	9	6	1.08	0.00334
Whole genes	Abdomen	4	GO:0030071	regulation of mitotic metaphase/anaphase...	51	17	6.11	0.00335
Whole genes	Abdomen	4	GO:0034654	nucleobase-containing compound biosynthe...	2090	275	250.37	0.00336
Whole genes	Abdomen	4	GO:0034770	histone H4-K20 methylation	8	5	0.96	0.00338
Whole genes	Abdomen	4	GO:0030178	negative regulation of Wnt signaling pat...	114	26	13.66	0.00341
Whole genes	Abdomen	4	GO:0016321	female meiosis chromosome segregation	14	7	1.68	0.00345
Whole genes	Abdomen	4	GO:0000380	alternative mRNA splicing, via spliceoso...	91	21	10.9	0.00355
Whole genes	Abdomen	4	GO:0061005	cell differentiation involved in kidney ...	37	12	4.43	0.00363
Whole genes	Abdomen	4	GO:0033045	regulation of sister chromatid segregati...	94	26	11.26	0.00365
Whole genes	Abdomen	4	GO:0010912	positive regulation of isomerase activit...	10	5	1.2	0.00366
Whole genes	Abdomen	4	GO:0051052	regulation of DNA metabolic process	275	49	32.94	0.00381
Whole genes	Abdomen	4	GO:0050793	regulation of developmental process	1720	255	206.05	0.00388
Whole genes	Abdomen	4	GO:0051304	chromosome separation	91	25	10.9	0.00391
Whole genes	Abdomen	4	GO:0033500	carbohydrate homeostasis	181	26	21.68	0.00393
Whole genes	Abdomen	4	GO:0045787	positive regulation of cell cycle	301	58	36.06	0.00398
Whole genes	Abdomen	4	GO:0051172	negative regulation of nitrogen compound...	1363	191	163.28	0.00401
Whole genes	Abdomen	4	GO:0072503	cellular divalent inorganic cation homeo...	228	20	27.31	0.00403
Whole genes	Abdomen	4	GO:0006259	DNA metabolic process	634	101	75.95	0.00403
Whole genes	Abdomen	4	GO:0008406	gonad development	263	58	31.51	0.00404
Whole genes	Abdomen	4	GO:0007292	female gamete generation	772	134	92.48	0.00409
Whole genes	Abdomen	4	GO:0006890	retrograde vesicle-mediated transport, G...	63	18	7.55	0.00412
Whole genes	Abdomen	4	GO:0007424	open tracheal system development	247	61	29.59	0.00414
Whole genes	Abdomen	4	GO:0051781	positive regulation of cell division	59	16	7.07	0.00414
Whole genes	Abdomen	4	GO:0050920	regulation of chemotaxis	113	26	13.54	0.00429
Whole genes	Abdomen	4	GO:0010160	formation of animal organ boundary	49	18	5.87	0.00435
Whole genes	Abdomen	4	GO:0048671	negative regulation of collateral sprout...	10	5	1.2	0.00438
Whole genes	Abdomen	4	GO:0051604	protein maturation	182	35	21.8	0.0046
Whole genes	Abdomen	4	GO:0050709	negative regulation of protein secretion	64	17	7.67	0.00463
Whole genes	Abdomen	4	GO:0033044	regulation of chromosome organization	326	63	39.05	0.00469
Whole genes	Abdomen	4	GO:0032836	glomerular basement membrane development	6	4	0.72	0.00471
Whole genes	Abdomen	4	GO:0015780	nucleotide-sugar transmembrane transport	8	4	0.96	0.00471
Whole genes	Abdomen	4	GO:0010001	glial cell differentiation	166	36	19.89	0.00473
Whole genes	Abdomen	4	GO:0048731	system development	3233	482	387.3	0.00473
Whole genes	Abdomen	4	GO:0000281	mitotic cytokinesis	109	30	13.06	0.00475
Whole genes	Abdomen	4	GO:0031577	spindle checkpoint	30	10	3.59	0.00476
Whole genes	Abdomen	4	GO:1901576	organic substance biosynthetic process	3355	433	401.91	0.00484
Whole genes	Abdomen	4	GO:0007091	metaphase/anaphase transition of mitotic...	57	19	6.83	0.00498
Whole genes	Abdomen	4	GO:0035904	aorta development	40	10	4.79	0.00504
Whole genes	Abdomen	4	GO:0072073	kidney epithelium development	84	24	10.06	0.00505
Whole genes	Abdomen	4	GO:0044784	metaphase/anaphase transition of cell cy...	62	20	7.43	0.00517
Whole genes	Abdomen	4	GO:0048880	sensory system development	603	111	72.24	0.00519
Whole genes	Abdomen	4	GO:0015833	peptide transport	1117	144	133.81	0.00523
Whole genes	Abdomen	4	GO:0046031	ADP metabolic process	58	12	6.95	0.00526
Whole genes	Abdomen	4	GO:0009886	post-embryonic animal morphogenesis	494	96	59.18	0.0053
Whole genes	Abdomen	4	GO:0009887	animal organ morphogenesis	1189	208	142.44	0.00541
Whole genes	Abdomen	4	GO:1903078	positive regulation of protein localizat...	50	12	5.99	0.00542
Whole genes	Abdomen	4	GO:0072001	renal system development	267	55	31.99	0.00543
Whole genes	Abdomen	4	GO:0090184	positive regulation of kidney developmen...	17	7	2.04	0.00543
Whole genes	Abdomen	4	GO:0006275	regulation of DNA replication	90	21	10.78	0.00546
Whole genes	Abdomen	4	GO:0007043	cell-cell junction assembly	154	35	18.45	0.00553
Whole genes	Abdomen	4	GO:0007386	compartment pattern specification	17	8	2.04	0.00557
Whole genes	Abdomen	4	GO:0033047	regulation of mitotic sister chromatid s...	74	22	8.86	0.00558
Whole genes	Abdomen	4	GO:0019219	regulation of nucleobase-containing comp...	1959	260	234.68	0.00563
Whole genes	Abdomen	4	GO:0045132	meiotic chromosome segregation	91	26	10.9	0.00567
Whole genes	Abdomen	4	GO:0035239	tube morphogenesis	876	161	104.94	0.00567
Whole genes	Abdomen	4	GO:0050885	neuromuscular process controlling balanc...	38	7	4.55	0.00577
Whole genes	Abdomen	4	GO:1903830	magnesium ion transmembrane transport	6	3	0.72	0.00577
Whole genes	Abdomen	4	GO:0030155	regulation of cell adhesion	291	53	34.86	0.00581
Whole genes	Abdomen	4	GO:0070126	mitochondrial translational termination	72	27	8.63	0.00596
Whole genes	Abdomen	4	GO:0045167	asymmetric protein localization involved...	35	11	4.19	0.00597
Whole genes	Abdomen	4	GO:0051271	negative regulation of cellular componen...	145	32	17.37	0.00623
Whole genes	Abdomen	4	GO:0048608	reproductive structure development	408	75	48.88	0.00631
Whole genes	Abdomen	4	GO:1902743	regulation of lamellipodium organization	37	12	4.43	0.00631
Whole genes	Abdomen	4	GO:1903076	regulation of protein localization to pl...	69	15	8.27	0.00633
Whole genes	Abdomen	4	GO:0035561	regulation of chromatin binding	21	8	2.52	0.00633
Whole genes	Abdomen	4	GO:0000902	cell morphogenesis	996	180	119.32	0.00637
Whole genes	Abdomen	4	GO:0002062	chondrocyte differentiation	49	14	5.87	0.00641
Whole genes	Abdomen	4	GO:0040013	negative regulation of locomotion	157	33	18.81	0.00656
Whole genes	Abdomen	4	GO:0032984	protein-containing complex disassembly	236	46	28.27	0.0066
Whole genes	Abdomen	4	GO:0015802	basic amino acid transport	10	4	1.2	0.00665
Whole genes	Abdomen	4	GO:0051256	mitotic spindle midzone assembly	8	5	0.96	0.00672
Whole genes	Abdomen	4	GO:0022008	neurogenesis	1567	246	187.72	0.00678
Whole genes	Abdomen	4	GO:0034502	protein localization to chromosome	63	14	7.55	0.00686
Whole genes	Abdomen	4	GO:0002520	immune system development	531	96	63.61	0.00689
Whole genes	Abdomen	4	GO:0007552	metamorphosis	494	90	59.18	0.00692
Whole genes	Abdomen	4	GO:0030182	neuron differentiation	1363	217	163.28	0.00699
Whole genes	Abdomen	4	GO:0000022	mitotic spindle elongation	21	9	2.52	0.00726
Whole genes	Abdomen	4	GO:0048522	positive regulation of cellular process	2877	384	344.65	0.00729
Whole genes	Abdomen	4	GO:0015693	magnesium ion transport	6	3	0.72	0.00747
Whole genes	Abdomen	4	GO:0050708	regulation of protein secretion	224	39	26.83	0.00749
Whole genes	Abdomen	4	GO:0051984	positive regulation of chromosome segreg...	32	10	3.83	0.00767
Whole genes	Abdomen	4	GO:0010574	regulation of vascular endothelial growt...	14	5	1.68	0.00773
Whole genes	Abdomen	4	GO:0048519	negative regulation of biological proces...	2957	389	354.23	0.00783
Whole genes	Abdomen	4	GO:0048736	appendage development	441	80	52.83	0.00802
Whole genes	Abdomen	4	GO:0046939	nucleotide phosphorylation	62	14	7.43	0.00808
Whole genes	Abdomen	4	GO:0030513	positive regulation of BMP signaling pat...	36	10	4.31	0.00815
Whole genes	Abdomen	4	GO:0018196	peptidyl-asparagine modification	22	8	2.64	0.0082
Whole genes	Abdomen	4	GO:1901201	regulation of extracellular matrix assem...	10	5	1.2	0.0082
Whole genes	Abdomen	4	GO:0030198	extracellular matrix organization	152	41	18.21	0.00823
Whole genes	Abdomen	4	GO:0010642	negative regulation of platelet-derived ...	7	4	0.84	0.00839
Whole genes	Abdomen	4	GO:0051231	spindle elongation	25	9	2.99	0.00839
Whole genes	Abdomen	4	GO:2001251	negative regulation of chromosome organi...	131	31	15.69	0.00843
Whole genes	Abdomen	4	GO:0007444	imaginal disc development	581	112	69.6	0.00843
Whole genes	Abdomen	4	GO:0140253	cell-cell fusion	70	16	8.39	0.0085
Whole genes	Abdomen	4	GO:1905483	regulation of motor neuron migration	6	4	0.72	0.00852
Whole genes	Abdomen	4	GO:0016485	protein processing	143	27	17.13	0.00855
Whole genes	Abdomen	4	GO:0030917	midbrain-hindbrain boundary development	14	6	1.68	0.00856
Whole genes	Abdomen	4	GO:0072089	stem cell proliferation	177	40	21.2	0.00863
Whole genes	Abdomen	4	GO:0031056	regulation of histone modification	129	25	15.45	0.0088
Whole genes	Abdomen	4	GO:0060491	regulation of cell projection assembly	137	30	16.41	0.00887
Whole genes	Abdomen	4	GO:0030517	negative regulation of axon extension	23	7	2.76	0.00897
Whole genes	Abdomen	4	GO:0051321	meiotic cell cycle	317	62	37.97	0.00904
Whole genes	Abdomen	4	GO:0090287	regulation of cellular response to growt...	181	35	21.68	0.00906
Whole genes	Abdomen	4	GO:0010640	regulation of platelet-derived growth fa...	8	4	0.96	0.0091
Whole genes	Abdomen	4	GO:0036500	ATF6-mediated unfolded protein response	8	4	0.96	0.00915
Whole genes	Abdomen	4	GO:0035850	epithelial cell differentiation involved...	27	10	3.23	0.00926
Whole genes	Abdomen	4	GO:0051241	negative regulation of multicellular org...	711	113	85.17	0.00937
Whole genes	Abdomen	4	GO:0030330	DNA damage response, signal transduction...	79	20	9.46	0.00945
Whole genes	Abdomen	4	GO:0002791	regulation of peptide secretion	249	41	29.83	0.0097
Whole genes	Abdomen	5	GO:0017144	drug metabolic process	546	86	28.07	1.5000000000000002e-28
Whole genes	Abdomen	5	GO:0046034	ATP metabolic process	224	55	11.52	3.3e-27
Whole genes	Abdomen	5	GO:0072521	purine-containing compound metabolic pro...	471	75	24.21	9.9e-27
Whole genes	Abdomen	5	GO:0006119	oxidative phosphorylation	135	44	6.94	1.9e-22
Whole genes	Abdomen	5	GO:0055086	nucleobase-containing small molecule met...	629	79	32.34	2e-22
Whole genes	Abdomen	5	GO:0044281	small molecule metabolic process	1444	135	74.24	6.6e-22
Whole genes	Abdomen	5	GO:0019693	ribose phosphate metabolic process	432	74	22.21	5.1e-21
Whole genes	Abdomen	5	GO:0019637	organophosphate metabolic process	798	90	41.03	1.3e-19
Whole genes	Abdomen	5	GO:0006091	generation of precursor metabolites and ...	383	60	19.69	3e-19
Whole genes	Abdomen	5	GO:0006753	nucleoside phosphate metabolic process	540	78	27.76	4e-19
Whole genes	Abdomen	5	GO:1901135	carbohydrate derivative metabolic proces...	876	93	45.04	1.7e-18
Whole genes	Abdomen	5	GO:0006811	ion transport	959	99	49.3	2.3e-15
Whole genes	Abdomen	5	GO:0055085	transmembrane transport	946	95	48.63	1e-14
Whole genes	Abdomen	5	GO:0055114	oxidation-reduction process	716	76	36.81	5.5e-14
Whole genes	Abdomen	5	GO:0010257	NADH dehydrogenase complex assembly	53	18	2.72	5.9e-14
Whole genes	Abdomen	5	GO:0007005	mitochondrion organization	411	46	21.13	1.1e-13
Whole genes	Abdomen	5	GO:0009123	nucleoside monophosphate metabolic proce...	233	61	11.98	1.1e-11
Whole genes	Abdomen	5	GO:0042335	cuticle development	205	35	10.54	1.3e-11
Whole genes	Abdomen	5	GO:0022900	electron transport chain	144	40	7.4	5e-10
Whole genes	Abdomen	5	GO:0033108	mitochondrial respiratory chain complex ...	72	19	3.7	1.6e-9
Whole genes	Abdomen	5	GO:0009141	nucleoside triphosphate metabolic proces...	235	58	12.08	2.5e-9
Whole genes	Abdomen	5	GO:0042776	mitochondrial ATP synthesis coupled prot...	18	10	0.93	9.1e-9
Whole genes	Abdomen	5	GO:1902600	proton transmembrane transport	140	38	7.2	1.9e-8
Whole genes	Abdomen	5	GO:0072522	purine-containing compound biosynthetic ...	212	29	10.9	3.4e-8
Whole genes	Abdomen	5	GO:0045333	cellular respiration	172	42	8.84	5.2e-8
Whole genes	Abdomen	5	GO:0006414	translational elongation	101	13	5.19	5.9e-8
Whole genes	Abdomen	5	GO:1901293	nucleoside phosphate biosynthetic proces...	261	31	13.42	8.4e-8
Whole genes	Abdomen	5	GO:0015986	ATP synthesis coupled proton transport	26	14	1.34	9.3e-8
Whole genes	Abdomen	5	GO:0140053	mitochondrial gene expression	151	15	7.76	4.1e-7
Whole genes	Abdomen	5	GO:1901564	organonitrogen compound metabolic proces...	3795	199	195.1	5.6e-7
Whole genes	Abdomen	5	GO:0022904	respiratory electron transport chain	104	36	5.35	1.7e-6
Whole genes	Abdomen	5	GO:0006793	phosphorus metabolic process	1802	113	92.64	3.5e-6
Whole genes	Abdomen	5	GO:0006082	organic acid metabolic process	753	59	38.71	5.2e-6
Whole genes	Abdomen	5	GO:0009063	cellular amino acid catabolic process	92	16	4.73	6.4e-6
Whole genes	Abdomen	5	GO:0065008	regulation of biological quality	2492	113	128.11	9e-6
Whole genes	Abdomen	5	GO:0032543	mitochondrial translation	120	14	6.17	1.2e-5
Whole genes	Abdomen	5	GO:0006520	cellular amino acid metabolic process	249	26	12.8	2e-5
Whole genes	Abdomen	5	GO:0009259	ribonucleotide metabolic process	422	74	21.7	2.1e-5
Whole genes	Abdomen	5	GO:0048878	chemical homeostasis	685	48	35.22	2.3e-5
Whole genes	Abdomen	5	GO:0006163	purine nucleotide metabolic process	438	74	22.52	3e-5
Whole genes	Abdomen	5	GO:0016054	organic acid catabolic process	211	24	10.85	6.6e-5
Whole genes	Abdomen	5	GO:0007007	inner mitochondrial membrane organizatio...	35	10	1.8	8.6e-5
Whole genes	Abdomen	5	GO:0090407	organophosphate biosynthetic process	448	38	23.03	8.9e-5
Whole genes	Abdomen	5	GO:1903427	negative regulation of reactive oxygen s...	17	4	0.87	9.3e-5
Whole genes	Abdomen	5	GO:0006942	regulation of striated muscle contractio...	45	10	2.31	1.1e-4
Whole genes	Abdomen	5	GO:0006415	translational termination	80	11	4.11	1.1e-4
Whole genes	Abdomen	5	GO:0055067	monovalent inorganic cation homeostasis	98	17	5.04	1.2e-4
Whole genes	Abdomen	5	GO:0006839	mitochondrial transport	164	21	8.43	1.5e-4
Whole genes	Abdomen	5	GO:0099536	synaptic signaling	543	32	27.92	2.1e-4
Whole genes	Abdomen	5	GO:0033572	transferrin transport	19	5	0.98	2.4e-4
Whole genes	Abdomen	5	GO:0070482	response to oxygen levels	330	26	16.97	2.7e-4
Whole genes	Abdomen	5	GO:0001666	response to hypoxia	290	21	14.91	2.8e-4
Whole genes	Abdomen	5	GO:0015672	monovalent inorganic cation transport	374	56	19.23	2.9e-4
Whole genes	Abdomen	5	GO:1990748	cellular detoxification	60	10	3.08	3.3e-4
Whole genes	Abdomen	5	GO:0046189	phenol-containing compound biosynthetic ...	47	7	2.42	4.2e-4
Whole genes	Abdomen	5	GO:0015837	amine transport	77	11	3.96	5.8e-4
Whole genes	Abdomen	5	GO:0015980	energy derivation by oxidation of organi...	246	42	12.65	6.6e-4
Whole genes	Abdomen	5	GO:0016042	lipid catabolic process	234	22	12.03	7e-4
Whole genes	Abdomen	5	GO:0051234	establishment of localization	2914	155	149.81	7.5e-4
Whole genes	Abdomen	5	GO:0019932	second-messenger-mediated signaling	239	16	12.29	7.8e-4
Whole genes	Abdomen	5	GO:1903426	regulation of reactive oxygen species bi...	48	5	2.47	9.6e-4
Whole genes	Abdomen	5	GO:0015985	energy coupled proton transport, down el...	26	14	1.34	0.00125
Whole genes	Abdomen	5	GO:0006099	tricarboxylic acid cycle	40	7	2.06	0.00136
Whole genes	Abdomen	5	GO:0050961	detection of temperature stimulus involv...	17	4	0.87	0.00151
Whole genes	Abdomen	5	GO:0006575	cellular modified amino acid metabolic p...	116	13	5.96	0.00165
Whole genes	Abdomen	5	GO:0040010	positive regulation of growth rate	28	4	1.44	0.00169
Whole genes	Abdomen	5	GO:0051188	cofactor biosynthetic process	216	17	11.1	0.00174
Whole genes	Abdomen	5	GO:1903556	negative regulation of tumor necrosis fa...	16	3	0.82	0.00185
Whole genes	Abdomen	5	GO:0044242	cellular lipid catabolic process	191	18	9.82	0.0018600000000000001
Whole genes	Abdomen	5	GO:0099518	vesicle cytoskeletal trafficking	37	4	1.9	0.00187
Whole genes	Abdomen	5	GO:0070371	ERK1 and ERK2 cascade	111	7	5.71	0.00194
Whole genes	Abdomen	5	GO:0016053	organic acid biosynthetic process	250	20	12.85	0.00239
Whole genes	Abdomen	5	GO:1902884	positive regulation of response to oxida...	23	4	1.18	0.00248
Whole genes	Abdomen	5	GO:0051186	cofactor metabolic process	453	33	23.29	0.00256
Whole genes	Abdomen	5	GO:1901137	carbohydrate derivative biosynthetic pro...	504	37	25.91	0.00267
Whole genes	Abdomen	5	GO:0051952	regulation of amine transport	66	9	3.39	0.00311
Whole genes	Abdomen	5	GO:0072655	establishment of protein localization to...	69	6	3.55	0.00341
Whole genes	Abdomen	5	GO:0009126	purine nucleoside monophosphate metaboli...	208	60	10.69	0.00348
Whole genes	Abdomen	5	GO:0034220	ion transmembrane transport	766	84	39.38	0.00359
Whole genes	Abdomen	5	GO:0030004	cellular monovalent inorganic cation hom...	75	12	3.86	0.00364
Whole genes	Abdomen	5	GO:1901566	organonitrogen compound biosynthetic pro...	1320	78	67.86	0.00365
Whole genes	Abdomen	5	GO:0019098	reproductive behavior	277	18	14.24	0.00391
Whole genes	Abdomen	5	GO:0010045	response to nickel cation	28	6	1.44	0.00395
Whole genes	Abdomen	5	GO:0070372	regulation of ERK1 and ERK2 cascade	107	7	5.5	0.00396
Whole genes	Abdomen	5	GO:0006629	lipid metabolic process	880	54	45.24	0.00398
Whole genes	Abdomen	5	GO:1990542	mitochondrial transmembrane transport	67	14	3.44	0.00401
Whole genes	Abdomen	5	GO:0035989	tendon development	6	2	0.31	0.00429
Whole genes	Abdomen	5	GO:0007424	open tracheal system development	247	16	12.7	0.0048
Whole genes	Abdomen	5	GO:1902373	negative regulation of mRNA catabolic pr...	36	3	1.85	0.00502
Whole genes	Abdomen	5	GO:0019377	glycolipid catabolic process	42	7	2.16	0.0052
Whole genes	Abdomen	5	GO:1901033	positive regulation of response to react...	8	3	0.41	0.00527
Whole genes	Abdomen	5	GO:0006635	fatty acid beta-oxidation	57	7	2.93	0.00533
Whole genes	Abdomen	5	GO:0015711	organic anion transport	336	27	17.27	0.00536
Whole genes	Abdomen	5	GO:0006941	striated muscle contraction	83	11	4.27	0.00558
Whole genes	Abdomen	5	GO:0035774	positive regulation of insulin secretion...	18	3	0.93	0.00559
Whole genes	Abdomen	5	GO:0007215	glutamate receptor signaling pathway	49	6	2.52	0.00571
Whole genes	Abdomen	5	GO:0018958	phenol-containing compound metabolic pro...	120	11	6.17	0.00592
Whole genes	Abdomen	5	GO:0032596	protein transport into membrane raft	7	2	0.36	0.00594
Whole genes	Abdomen	5	GO:0099177	regulation of trans-synaptic signaling	316	19	16.25	0.00614
Whole genes	Abdomen	5	GO:0007618	mating	169	11	8.69	0.0062
Whole genes	Abdomen	5	GO:0046885	regulation of hormone biosynthetic proce...	24	3	1.23	0.00624
Whole genes	Abdomen	5	GO:0032411	positive regulation of transporter activ...	51	6	2.62	0.00642
Whole genes	Abdomen	5	GO:1901570	fatty acid derivative biosynthetic proce...	79	8	4.06	0.00674
Whole genes	Abdomen	5	GO:1900409	positive regulation of cellular response...	15	3	0.77	0.0069
Whole genes	Abdomen	5	GO:0032353	negative regulation of hormone biosynthe...	9	2	0.46	0.0069
Whole genes	Abdomen	5	GO:1900407	regulation of cellular response to oxida...	63	5	3.24	0.00719
Whole genes	Abdomen	5	GO:0043603	cellular amide metabolic process	882	50	45.34	0.0073
Whole genes	Abdomen	5	GO:1903115	regulation of actin filament-based movem...	13	3	0.67	0.00748
Whole genes	Abdomen	5	GO:0032409	regulation of transporter activity	112	9	5.76	0.00782
Whole genes	Abdomen	5	GO:0018243	protein O-linked glycosylation via threo...	6	2	0.31	0.00787
Whole genes	Abdomen	5	GO:0040003	chitin-based cuticle development	125	28	6.43	0.00797
Whole genes	Abdomen	5	GO:0098655	cation transmembrane transport	541	67	27.81	0.00843
Whole genes	Abdomen	5	GO:0042391	regulation of membrane potential	237	19	12.18	0.00869
Whole genes	Abdomen	5	GO:0045019	negative regulation of nitric oxide bios...	9	2	0.46	0.00873
Whole genes	Abdomen	5	GO:1902430	negative regulation of amyloid-beta form...	6	2	0.31	0.00877
Whole genes	Abdomen	5	GO:0060283	negative regulation of oocyte developmen...	7	2	0.36	0.00879
Whole genes	Abdomen	5	GO:0030149	sphingolipid catabolic process	51	7	2.62	0.00882
Whole genes	Abdomen	5	GO:0006027	glycosaminoglycan catabolic process	31	4	1.59	0.00908
Whole genes	Abdomen	5	GO:0009150	purine ribonucleotide metabolic process	407	73	20.92	0.00935
Whole genes	Abdomen	5	GO:1900193	regulation of oocyte maturation	23	3	1.18	0.00945
Whole genes	Abdomen	5	GO:0007205	protein kinase C-activating G protein-co...	15	3	0.77	0.00954
Whole genes	Abdomen	5	GO:1902904	negative regulation of supramolecular fi...	79	8	4.06	0.0096
Whole genes	Abdomen	5	GO:0016048	detection of temperature stimulus	23	4	1.18	0.00984
Whole genes	Abdomen	5	GO:0010644	cell communication by electrical couplin...	14	3	0.72	0.00991
Whole genes	Abdomen	5	GO:0098660	inorganic ion transmembrane transport	544	69	27.97	0.00997
Whole genes	Abdomen	6	GO:0022613	ribonucleoprotein complex biogenesis	377	122	36.83	1.0999999999999999e-25
Whole genes	Abdomen	6	GO:0006396	RNA processing	719	192	70.24	1.7e-21
Whole genes	Abdomen	6	GO:0006403	RNA localization	264	72	25.79	4.7e-16
Whole genes	Abdomen	6	GO:0034660	ncRNA metabolic process	424	123	41.42	1.1e-15
Whole genes	Abdomen	6	GO:0034641	cellular nitrogen compound metabolic pro...	3719	506	363.32	7.5e-15
Whole genes	Abdomen	6	GO:0044237	cellular metabolic process	5554	647	542.58	1.1e-14
Whole genes	Abdomen	6	GO:0051236	establishment of RNA localization	184	50	17.98	2.4e-13
Whole genes	Abdomen	6	GO:0090304	nucleic acid metabolic process	2669	411	260.74	3.6e-13
Whole genes	Abdomen	6	GO:0015931	nucleobase-containing compound transport	210	52	20.52	3.8e-13
Whole genes	Abdomen	6	GO:0008152	metabolic process	5953	664	581.56	4.6e-13
Whole genes	Abdomen	6	GO:0006139	nucleobase-containing compound metabolic...	3194	451	312.03	8.8e-13
Whole genes	Abdomen	6	GO:0043170	macromolecule metabolic process	4653	592	454.56	2.9e-12
Whole genes	Abdomen	6	GO:0071166	ribonucleoprotein complex localization	119	40	11.63	1.1e-11
Whole genes	Abdomen	6	GO:0006725	cellular aromatic compound metabolic pro...	3367	466	328.93	8.1e-11
Whole genes	Abdomen	6	GO:0010467	gene expression	2941	443	287.31	8.7e-11
Whole genes	Abdomen	6	GO:0046483	heterocycle metabolic process	3305	459	322.87	9.4e-11
Whole genes	Abdomen	6	GO:0051169	nuclear transport	310	68	30.28	9.4e-11
Whole genes	Abdomen	6	GO:0009987	cellular process	7690	787	751.25	1.2e-10
Whole genes	Abdomen	6	GO:1901360	organic cyclic compound metabolic proces...	3479	470	339.87	1.8e-10
Whole genes	Abdomen	6	GO:0071826	ribonucleoprotein complex subunit organi...	214	64	20.91	2.9e-10
Whole genes	Abdomen	6	GO:0043043	peptide biosynthetic process	555	104	54.22	4.4e-10
Whole genes	Abdomen	6	GO:0009451	RNA modification	110	40	10.75	8e-10
Whole genes	Abdomen	6	GO:0006807	nitrogen compound metabolic process	5207	622	508.68	2.5e-8
Whole genes	Abdomen	6	GO:0006611	protein export from nucleus	160	44	15.63	2.5e-8
Whole genes	Abdomen	6	GO:0071840	cellular component organization or bioge...	4109	492	401.42	3.6e-8
Whole genes	Abdomen	6	GO:0019222	regulation of metabolic process	3300	407	322.38	3.6e-8
Whole genes	Abdomen	6	GO:0006518	peptide metabolic process	660	109	64.48	6.9e-8
Whole genes	Abdomen	6	GO:0071426	ribonucleoprotein complex export from nu...	118	39	11.53	8.1e-8
Whole genes	Abdomen	6	GO:0043933	protein-containing complex subunit organ...	1436	211	140.29	1.5e-7
Whole genes	Abdomen	6	GO:0033554	cellular response to stress	1288	167	125.83	1.9e-7
Whole genes	Abdomen	6	GO:0043038	amino acid activation	48	19	4.69	2.2e-7
Whole genes	Abdomen	6	GO:0032204	regulation of telomere maintenance	64	20	6.25	6e-7
Whole genes	Abdomen	6	GO:0017038	protein import	182	40	17.78	7.8e-7
Whole genes	Abdomen	6	GO:0006406	mRNA export from nucleus	99	34	9.67	1e-6
Whole genes	Abdomen	6	GO:0051276	chromosome organization	805	137	78.64	2.7e-6
Whole genes	Abdomen	6	GO:0031323	regulation of cellular metabolic process	2985	371	291.61	2.8e-6
Whole genes	Abdomen	6	GO:0006999	nuclear pore organization	18	11	1.76	6.9e-6
Whole genes	Abdomen	6	GO:0044238	primary metabolic process	5446	635	532.03	8.6e-6
Whole genes	Abdomen	6	GO:0031503	protein-containing complex localization	217	43	21.2	1.8e-5
Whole genes	Abdomen	6	GO:0043604	amide biosynthetic process	650	110	63.5	2e-5
Whole genes	Abdomen	6	GO:0016071	mRNA metabolic process	589	123	57.54	2.4e-5
Whole genes	Abdomen	6	GO:0032259	methylation	246	49	24.03	2.9e-5
Whole genes	Abdomen	6	GO:0022618	ribonucleoprotein complex assembly	198	61	19.34	3.4e-5
Whole genes	Abdomen	6	GO:0006325	chromatin organization	477	81	46.6	3.4e-5
Whole genes	Abdomen	6	GO:0009798	axis specification	271	39	26.47	3.6e-5
Whole genes	Abdomen	6	GO:0030522	intracellular receptor signaling pathway	202	37	19.73	5.3e-5
Whole genes	Abdomen	6	GO:0006418	tRNA aminoacylation for protein translat...	43	19	4.2	5.7e-5
Whole genes	Abdomen	6	GO:2000278	regulation of DNA biosynthetic process	72	22	7.03	7.2e-5
Whole genes	Abdomen	6	GO:0034248	regulation of cellular amide metabolic p...	338	64	33.02	7.7e-5
Whole genes	Abdomen	6	GO:0044085	cellular component biogenesis	2297	314	224.4	8.9e-5
Whole genes	Abdomen	6	GO:0006417	regulation of translation	271	56	26.47	9.6e-5
Whole genes	Abdomen	6	GO:0019227	neuronal action potential propagation	6	4	0.59	9.9e-5
Whole genes	Abdomen	6	GO:0043414	macromolecule methylation	214	46	20.91	9.9e-5
Whole genes	Abdomen	6	GO:0034613	cellular protein localization	1252	158	122.31	1.1e-4
Whole genes	Abdomen	6	GO:0009755	hormone-mediated signaling pathway	156	30	15.24	1.1e-4
Whole genes	Abdomen	6	GO:0006412	translation	507	96	49.53	1.1e-4
Whole genes	Abdomen	6	GO:0070727	cellular macromolecule localization	1295	167	126.51	1.3e-4
Whole genes	Abdomen	6	GO:0044260	cellular macromolecule metabolic process	3988	494	389.6	1.3e-4
Whole genes	Abdomen	6	GO:1904816	positive regulation of protein localizat...	8	6	0.78	1.3e-4
Whole genes	Abdomen	6	GO:0060968	regulation of gene silencing	110	25	10.75	1.4e-4
Whole genes	Abdomen	6	GO:0007059	chromosome segregation	283	49	27.65	1.4e-4
Whole genes	Abdomen	6	GO:1904851	positive regulation of establishment of ...	7	5	0.68	1.8e-4
Whole genes	Abdomen	6	GO:0016458	gene silencing	237	42	23.15	2.4e-4
Whole genes	Abdomen	6	GO:0010608	posttranscriptional regulation of gene e...	409	78	39.96	2.6e-4
Whole genes	Abdomen	6	GO:1904814	regulation of protein localization to ch...	8	6	0.78	2.6e-4
Whole genes	Abdomen	6	GO:0050684	regulation of mRNA processing	130	33	12.7	2.8e-4
Whole genes	Abdomen	6	GO:0043616	keratinocyte proliferation	23	8	2.25	2.9e-4
Whole genes	Abdomen	6	GO:0006996	organelle organization	2574	321	251.46	3e-4
Whole genes	Abdomen	6	GO:0071704	organic substance metabolic process	5718	653	558.6	3.2e-4
Whole genes	Abdomen	6	GO:0051649	establishment of localization in cell	1749	192	170.86	3.3e-4
Whole genes	Abdomen	6	GO:0033036	macromolecule localization	1922	211	187.76	3.5e-4
Whole genes	Abdomen	6	GO:0070202	regulation of establishment of protein l...	7	5	0.68	3.9e-4
Whole genes	Abdomen	6	GO:0034645	cellular macromolecule biosynthetic proc...	2504	329	244.62	4e-4
Whole genes	Abdomen	6	GO:0033143	regulation of intracellular steroid horm...	65	16	6.35	4.1e-4
Whole genes	Abdomen	6	GO:0043506	regulation of JUN kinase activity	56	15	5.47	4.3e-4
Whole genes	Abdomen	6	GO:0006405	RNA export from nucleus	128	41	12.5	5.2e-4
Whole genes	Abdomen	6	GO:0006997	nucleus organization	138	31	13.48	5.4e-4
Whole genes	Abdomen	6	GO:0007049	cell cycle	1266	163	123.68	5.6e-4
Whole genes	Abdomen	6	GO:0033044	regulation of chromosome organization	326	63	31.85	6e-4
Whole genes	Abdomen	6	GO:0034622	cellular protein-containing complex asse...	770	129	75.22	6.1e-4
Whole genes	Abdomen	6	GO:0007159	leukocyte cell-cell adhesion	106	14	10.36	7e-4
Whole genes	Abdomen	6	GO:0098870	action potential propagation	6	4	0.59	7.1e-4
Whole genes	Abdomen	6	GO:0006950	response to stress	2261	243	220.88	8.4e-4
Whole genes	Abdomen	6	GO:0006886	intracellular protein transport	772	102	75.42	8.7e-4
Whole genes	Abdomen	6	GO:0032872	regulation of stress-activated MAPK casc...	146	26	14.26	9.1e-4
Whole genes	Abdomen	6	GO:0009893	positive regulation of metabolic process	1939	244	189.42	9.5e-4
Whole genes	Abdomen	6	GO:0071897	DNA biosynthetic process	142	31	13.87	9.7e-4
Whole genes	Abdomen	6	GO:0006606	protein import into nucleus	142	32	13.87	0.00114
Whole genes	Abdomen	6	GO:1903827	regulation of cellular protein localizat...	360	57	35.17	0.00125
Whole genes	Abdomen	6	GO:2000573	positive regulation of DNA biosynthetic ...	47	14	4.59	0.00125
Whole genes	Abdomen	6	GO:0015833	peptide transport	1117	120	109.12	0.00127
Whole genes	Abdomen	6	GO:0051726	regulation of cell cycle	818	111	79.91	0.00131
Whole genes	Abdomen	6	GO:0048518	positive regulation of biological proces...	3113	344	304.12	0.00134
Whole genes	Abdomen	6	GO:0009892	negative regulation of metabolic process	1786	227	174.48	0.00136
Whole genes	Abdomen	6	GO:1903311	regulation of mRNA metabolic process	224	46	21.88	0.00145
Whole genes	Abdomen	6	GO:0071396	cellular response to lipid	350	50	34.19	0.00151
Whole genes	Abdomen	6	GO:0006457	protein folding	160	29	15.63	0.00152
Whole genes	Abdomen	6	GO:0007076	mitotic chromosome condensation	25	9	2.44	0.00159
Whole genes	Abdomen	6	GO:0070838	divalent metal ion transport	251	23	24.52	0.00169
Whole genes	Abdomen	6	GO:0030150	protein import into mitochondrial matrix	15	7	1.47	0.00169
Whole genes	Abdomen	6	GO:1990542	mitochondrial transmembrane transport	67	12	6.55	0.00169
Whole genes	Abdomen	6	GO:0016032	viral process	233	43	22.76	0.00169
Whole genes	Abdomen	6	GO:0071383	cellular response to steroid hormone sti...	194	33	18.95	0.0018
Whole genes	Abdomen	6	GO:0016338	calcium-independent cell-cell adhesion v...	8	3	0.78	0.00182
Whole genes	Abdomen	6	GO:0010833	telomere maintenance via telomere length...	55	19	5.37	0.00184
Whole genes	Abdomen	6	GO:0030716	oocyte fate determination	36	7	3.52	0.00184
Whole genes	Abdomen	6	GO:0006353	DNA-templated transcription, termination	51	14	4.98	0.00199
Whole genes	Abdomen	6	GO:0050789	regulation of biological process	5143	540	502.43	0.00201
Whole genes	Abdomen	6	GO:0046907	intracellular transport	1275	143	124.56	0.00222
Whole genes	Abdomen	6	GO:0051171	regulation of nitrogen compound metaboli...	2746	357	268.26	0.00224
Whole genes	Abdomen	6	GO:0000075	cell cycle checkpoint	164	29	16.02	0.00225
Whole genes	Abdomen	6	GO:0072594	establishment of protein localization to...	377	58	36.83	0.00232
Whole genes	Abdomen	6	GO:0043631	RNA polyadenylation	50	16	4.88	0.00232
Whole genes	Abdomen	6	GO:0044419	interspecies interaction between organis...	938	117	91.64	0.00236
Whole genes	Abdomen	6	GO:0000723	telomere maintenance	119	26	11.63	0.00255
Whole genes	Abdomen	6	GO:0040029	regulation of gene expression, epigeneti...	276	53	26.96	0.00265
Whole genes	Abdomen	6	GO:0045773	positive regulation of axon extension	65	13	6.35	0.00284
Whole genes	Abdomen	6	GO:1903901	negative regulation of viral life cycle	22	8	2.15	0.00297
Whole genes	Abdomen	6	GO:0009408	response to heat	179	31	17.49	0.00309
Whole genes	Abdomen	6	GO:0050686	negative regulation of mRNA processing	36	12	3.52	0.0031
Whole genes	Abdomen	6	GO:0034504	protein localization to nucleus	229	46	22.37	0.00314
Whole genes	Abdomen	6	GO:0048525	negative regulation of viral process	40	11	3.91	0.00318
Whole genes	Abdomen	6	GO:0055012	ventricular cardiac muscle cell differen...	14	5	1.37	0.0032
Whole genes	Abdomen	6	GO:0006851	mitochondrial calcium ion transmembrane ...	19	6	1.86	0.00325
Whole genes	Abdomen	6	GO:0051028	mRNA transport	110	38	10.75	0.00346
Whole genes	Abdomen	6	GO:0031326	regulation of cellular biosynthetic proc...	2027	266	198.02	0.00351
Whole genes	Abdomen	6	GO:0046621	negative regulation of organ growth	36	9	3.52	0.00367
Whole genes	Abdomen	6	GO:0065003	protein-containing complex assembly	1220	174	119.18	0.00374
Whole genes	Abdomen	6	GO:0003006	developmental process involved in reprod...	1344	153	131.3	0.00375
Whole genes	Abdomen	6	GO:0031175	neuron projection development	982	104	95.93	0.00378
Whole genes	Abdomen	6	GO:0046528	imaginal disc fusion	15	5	1.47	0.00396
Whole genes	Abdomen	6	GO:0046529	imaginal disc fusion, thorax closure	15	5	1.47	0.00396
Whole genes	Abdomen	6	GO:0007275	multicellular organism development	3903	373	381.29	0.00406
Whole genes	Abdomen	6	GO:0006626	protein targeting to mitochondrion	57	13	5.57	0.00409
Whole genes	Abdomen	6	GO:0051052	regulation of DNA metabolic process	275	50	26.87	0.00428
Whole genes	Abdomen	6	GO:0072511	divalent inorganic cation transport	252	23	24.62	0.00434
Whole genes	Abdomen	6	GO:0008213	protein alkylation	136	26	13.29	0.00441
Whole genes	Abdomen	6	GO:0044093	positive regulation of molecular functio...	891	117	87.04	0.00444
Whole genes	Abdomen	6	GO:0080090	regulation of primary metabolic process	2892	365	282.53	0.00447
Whole genes	Abdomen	6	GO:0046324	regulation of glucose import	42	7	4.1	0.00462
Whole genes	Abdomen	6	GO:0051292	nuclear pore complex assembly	8	5	0.78	0.00515
Whole genes	Abdomen	6	GO:2000279	negative regulation of DNA biosynthetic ...	23	8	2.25	0.00517
Whole genes	Abdomen	6	GO:0031954	positive regulation of protein autophosp...	7	4	0.68	0.00523
Whole genes	Abdomen	6	GO:0046719	regulation by virus of viral protein lev...	9	4	0.88	0.00528
Whole genes	Abdomen	6	GO:0003406	retinal pigment epithelium development	5	3	0.49	0.00533
Whole genes	Abdomen	6	GO:0090435	protein localization to nuclear envelope	16	8	1.56	0.00533
Whole genes	Abdomen	6	GO:0006278	RNA-dependent DNA biosynthetic process	48	17	4.69	0.00553
Whole genes	Abdomen	6	GO:0070302	regulation of stress-activated protein k...	146	26	14.26	0.00569
Whole genes	Abdomen	6	GO:1904063	negative regulation of cation transmembr...	39	7	3.81	0.0057
Whole genes	Abdomen	6	GO:0051054	positive regulation of DNA metabolic pro...	158	32	15.44	0.00582
Whole genes	Abdomen	6	GO:0048519	negative regulation of biological proces...	2957	322	288.88	0.00597
Whole genes	Abdomen	6	GO:0051664	nuclear pore localization	5	3	0.49	0.00598
Whole genes	Abdomen	6	GO:0071044	histone mRNA catabolic process	13	6	1.27	0.00609
Whole genes	Abdomen	6	GO:0097549	chromatin organization involved in negat...	125	23	12.21	0.00611
Whole genes	Abdomen	6	GO:0072384	organelle transport along microtubule	57	12	5.57	0.00614
Whole genes	Abdomen	6	GO:0007281	germ cell development	871	107	85.09	0.00628
Whole genes	Abdomen	6	GO:0007309	oocyte axis specification	128	24	12.5	0.00629
Whole genes	Abdomen	6	GO:0032239	regulation of nucleobase-containing comp...	18	6	1.76	0.00643
Whole genes	Abdomen	6	GO:0036294	cellular response to decreased oxygen le...	130	17	12.7	0.00644
Whole genes	Abdomen	6	GO:0060297	regulation of sarcomere organization	15	5	1.47	0.00656
Whole genes	Abdomen	6	GO:1901566	organonitrogen compound biosynthetic pro...	1320	164	128.95	0.00664
Whole genes	Abdomen	6	GO:0030595	leukocyte chemotaxis	38	8	3.71	0.00676
Whole genes	Abdomen	6	GO:0010828	positive regulation of glucose transmemb...	31	5	3.03	0.00678
Whole genes	Abdomen	6	GO:0060334	regulation of interferon-gamma-mediated ...	11	4	1.07	0.0068
Whole genes	Abdomen	6	GO:0060269	centripetally migrating follicle cell mi...	5	3	0.49	0.00689
Whole genes	Abdomen	6	GO:0022402	cell cycle process	1024	128	100.04	0.0069
Whole genes	Abdomen	6	GO:0014003	oligodendrocyte development	25	7	2.44	0.00712
Whole genes	Abdomen	6	GO:0050890	cognition	364	28	35.56	0.00719
Whole genes	Abdomen	6	GO:0034063	stress granule assembly	12	5	1.17	0.00725
Whole genes	Abdomen	6	GO:0090521	glomerular visceral epithelial cell migr...	5	3	0.49	0.0073
Whole genes	Abdomen	6	GO:0007308	oocyte construction	132	24	12.9	0.00737
Whole genes	Abdomen	6	GO:1901978	positive regulation of cell cycle checkp...	8	4	0.78	0.00741
Whole genes	Abdomen	6	GO:0046931	pore complex assembly	10	5	0.98	0.00767
Whole genes	Abdomen	6	GO:0045684	positive regulation of epidermis develop...	14	5	1.37	0.00768
Whole genes	Abdomen	6	GO:0030916	otic vesicle formation	8	4	0.78	0.00775
Whole genes	Abdomen	6	GO:0045088	regulation of innate immune response	177	29	17.29	0.00776
Whole genes	Abdomen	6	GO:0002221	pattern recognition receptor signaling p...	95	17	9.28	0.00796
Whole genes	Abdomen	6	GO:0001825	blastocyst formation	26	7	2.54	0.00802
Whole genes	Abdomen	6	GO:0032924	activin receptor signaling pathway	25	6	2.44	0.00812
Whole genes	Abdomen	6	GO:0062125	regulation of mitochondrial gene express...	23	8	2.25	0.00812
Whole genes	Abdomen	6	GO:0062207	regulation of pattern recognition recept...	57	12	5.57	0.00813
Whole genes	Abdomen	6	GO:0043507	positive regulation of JUN kinase activi...	43	12	4.2	0.00818
Whole genes	Abdomen	6	GO:0032504	multicellular organism reproduction	1503	157	146.83	0.00819
Whole genes	Abdomen	6	GO:0001824	blastocyst development	59	12	5.76	0.0084
Whole genes	Abdomen	6	GO:0043484	regulation of RNA splicing	134	29	13.09	0.00844
Whole genes	Abdomen	6	GO:0006839	mitochondrial transport	164	24	16.02	0.00848
Whole genes	Abdomen	6	GO:0043704	photoreceptor cell fate specification	13	3	1.27	0.00861
Whole genes	Abdomen	6	GO:0009994	oocyte differentiation	235	35	22.96	0.00866
Whole genes	Abdomen	6	GO:0032927	positive regulation of activin receptor ...	11	4	1.07	0.00876
Whole genes	Abdomen	6	GO:0033145	positive regulation of intracellular ste...	18	6	1.76	0.00888
Whole genes	Abdomen	6	GO:0031497	chromatin assembly	71	16	6.94	0.00902
Whole genes	Abdomen	6	GO:0032925	regulation of activin receptor signaling...	21	6	2.05	0.00905
Whole genes	Abdomen	6	GO:0010992	ubiquitin recycling	6	3	0.59	0.00917
Whole genes	Abdomen	6	GO:2000232	regulation of rRNA processing	14	6	1.37	0.00927
Whole genes	Abdomen	6	GO:0046688	response to copper ion	29	7	2.83	0.0094
Whole genes	Abdomen	6	GO:0014741	negative regulation of muscle hypertroph...	16	5	1.56	0.00942
Whole genes	Abdomen	6	GO:0006955	immune response	799	93	78.06	0.00951
Whole genes	Abdomen	6	GO:0001173	DNA-templated transcriptional start site...	8	4	0.78	0.00984
Exons	Abdomen	1	GO:0030720	oocyte localization involved in germariu...	12	3	0.02	6.1e-6
Exons	Abdomen	1	GO:0007316	pole plasm RNA localization	53	3	0.11	3.5e-4
Exons	Abdomen	1	GO:0009880	embryonic pattern specification	268	5	0.56	7.7e-4
Exons	Abdomen	1	GO:0008298	intracellular mRNA localization	82	3	0.17	8.5e-4
Exons	Abdomen	1	GO:0007028	cytoplasm organization	82	3	0.17	0.00125
Exons	Abdomen	1	GO:0007315	pole plasm assembly	71	3	0.15	0.00153
Exons	Abdomen	1	GO:0008069	dorsal/ventral axis specification, ovari...	16	2	0.03	0.0017
Exons	Abdomen	1	GO:0019094	pole plasm mRNA localization	53	3	0.11	0.0024
Exons	Abdomen	1	GO:0007293	germarium-derived egg chamber formation	95	3	0.2	0.00259
Exons	Abdomen	1	GO:0030952	establishment or maintenance of cytoskel...	58	3	0.12	0.00262
Exons	Abdomen	1	GO:0030951	establishment or maintenance of microtub...	49	3	0.1	0.00267
Exons	Abdomen	1	GO:1902904	negative regulation of supramolecular fi...	79	3	0.16	0.00318
Exons	Abdomen	1	GO:0016333	morphogenesis of follicular epithelium	56	2	0.12	0.00417
Exons	Abdomen	1	GO:0060810	intracellular mRNA localization involved...	64	3	0.13	0.00483
Exons	Abdomen	1	GO:0009798	axis specification	271	5	0.56	0.00548
Exons	Abdomen	1	GO:0051017	actin filament bundle assembly	99	3	0.21	0.00686
Exons	Abdomen	1	GO:0033119	negative regulation of RNA splicing	31	2	0.06	0.00811
Exons	Abdomen	1	GO:0007351	tripartite regional subdivision	141	4	0.29	0.00858
Exons	Abdomen	1	GO:0042476	odontogenesis	69	2	0.14	0.00959
Exons	Abdomen	2	GO:1901142	insulin metabolic process	10	2	0.02	2.1e-4
Exons	Abdomen	2	GO:0006022	aminoglycan metabolic process	106	3	0.22	0.00189
Exons	Abdomen	2	GO:0022611	dormancy process	32	2	0.07	0.00272
Exons	Abdomen	2	GO:0002262	myeloid cell homeostasis	85	2	0.18	0.00394
Exons	Abdomen	2	GO:0006023	aminoglycan biosynthetic process	59	2	0.12	0.00717
Exons	Abdomen	2	GO:2000644	regulation of receptor catabolic process	5	1	0.01	0.00809
Exons	Abdomen	3	GO:0030900	forebrain development	273	3	0.17	0.0025
Exons	Abdomen	3	GO:0016358	dendrite development	344	3	0.21	0.0049
Exons	Abdomen	3	GO:0021987	cerebral cortex development	96	2	0.06	0.005
Exons	Abdomen	3	GO:1900047	negative regulation of hemostasis	16	1	0.01	0.0053
Exons	Abdomen	3	GO:1902931	negative regulation of alcohol biosynthe...	7	1	0	0.0063
Exons	Abdomen	3	GO:0010566	regulation of ketone biosynthetic proces...	15	1	0.01	0.0071
Exons	Abdomen	3	GO:1990809	endoplasmic reticulum tubular network me...	5	1	0	0.0089
Exons	Abdomen	3	GO:0042753	positive regulation of circadian rhythm	31	1	0.02	0.0097
Exons	Abdomen	4	GO:0006338	chromatin remodeling	143	12	1.14	3.6e-6
Exons	Abdomen	4	GO:0032502	developmental process	4386	52	34.81	7.8e-6
Exons	Abdomen	4	GO:0043170	macromolecule metabolic process	4653	48	36.93	4.8e-5
Exons	Abdomen	4	GO:0019222	regulation of metabolic process	3300	42	26.19	7.1e-5
Exons	Abdomen	4	GO:0051704	multi-organism process	1981	30	15.72	8.6e-5
Exons	Abdomen	4	GO:0031324	negative regulation of cellular metaboli...	1490	26	11.83	9.2e-5
Exons	Abdomen	4	GO:0051171	regulation of nitrogen compound metaboli...	2746	38	21.8	9.7e-5
Exons	Abdomen	4	GO:0048518	positive regulation of biological proces...	3113	40	24.71	9.7e-5
Exons	Abdomen	4	GO:0009790	embryo development	1306	28	10.37	1.2e-4
Exons	Abdomen	4	GO:0031323	regulation of cellular metabolic process	2985	39	23.69	1.2e-4
Exons	Abdomen	4	GO:0048869	cellular developmental process	2788	38	22.13	1.2e-4
Exons	Abdomen	4	GO:0009890	negative regulation of biosynthetic proc...	954	20	7.57	1.2e-4
Exons	Abdomen	4	GO:0031327	negative regulation of cellular biosynth...	936	20	7.43	1.3e-4
Exons	Abdomen	4	GO:0051641	cellular localization	2116	32	16.8	1.4e-4
Exons	Abdomen	4	GO:0031326	regulation of cellular biosynthetic proc...	2027	32	16.09	1.5e-4
Exons	Abdomen	4	GO:0090304	nucleic acid metabolic process	2669	38	21.19	1.5e-4
Exons	Abdomen	4	GO:0007049	cell cycle	1266	23	10.05	1.6e-4
Exons	Abdomen	4	GO:0080090	regulation of primary metabolic process	2892	38	22.96	1.7e-4
Exons	Abdomen	4	GO:0051172	negative regulation of nitrogen compound...	1363	24	10.82	1.8e-4
Exons	Abdomen	4	GO:0022402	cell cycle process	1024	20	8.13	1.9e-4
Exons	Abdomen	4	GO:0051726	regulation of cell cycle	818	19	6.49	2e-4
Exons	Abdomen	4	GO:0009892	negative regulation of metabolic process	1786	27	14.18	2.7e-4
Exons	Abdomen	4	GO:0035092	sperm chromatin condensation	8	3	0.06	2.8e-4
Exons	Abdomen	4	GO:0051656	establishment of organelle localization	433	13	3.44	2.9e-4
Exons	Abdomen	4	GO:0007017	microtubule-based process	672	15	5.33	3.7e-4
Exons	Abdomen	4	GO:0008283	cell population proliferation	1176	21	9.33	4.4e-4
Exons	Abdomen	4	GO:0060255	regulation of macromolecule metabolic pr...	2973	41	23.6	5.2e-4
Exons	Abdomen	4	GO:0006333	chromatin assembly or disassembly	89	8	0.71	6.3e-4
Exons	Abdomen	4	GO:0006139	nucleobase-containing compound metabolic...	3194	38	25.35	6.3e-4
Exons	Abdomen	4	GO:0051099	positive regulation of binding	122	8	0.97	7.2e-4
Exons	Abdomen	4	GO:0009889	regulation of biosynthetic process	2081	32	16.52	7.4e-4
Exons	Abdomen	4	GO:0009893	positive regulation of metabolic process	1939	28	15.39	7.6e-4
Exons	Abdomen	4	GO:0050789	regulation of biological process	5143	53	40.82	8.3e-4
Exons	Abdomen	4	GO:0033554	cellular response to stress	1288	23	10.22	8.9e-4
Exons	Abdomen	4	GO:0048522	positive regulation of cellular process	2877	37	22.84	0.00102
Exons	Abdomen	4	GO:0002087	regulation of respiratory gaseous exchan...	8	2	0.06	0.00106
Exons	Abdomen	4	GO:0016310	phosphorylation	1198	17	9.51	0.00127
Exons	Abdomen	4	GO:2000112	regulation of cellular macromolecule bio...	1884	31	14.95	0.00134
Exons	Abdomen	4	GO:0022412	cellular process involved in reproductio...	1016	18	8.06	0.00137
Exons	Abdomen	4	GO:0071840	cellular component organization or bioge...	4109	47	32.62	0.00138
Exons	Abdomen	4	GO:0065007	biological regulation	5529	55	43.89	0.00144
Exons	Abdomen	4	GO:1905772	positive regulation of mesodermal cell d...	6	2	0.05	0.0015
Exons	Abdomen	4	GO:0044065	regulation of respiratory system process	9	2	0.07	0.00157
Exons	Abdomen	4	GO:1902751	positive regulation of cell cycle G2/M p...	24	4	0.19	0.00166
Exons	Abdomen	4	GO:0032501	multicellular organismal process	4826	50	38.31	0.00175
Exons	Abdomen	4	GO:0010971	positive regulation of G2/M transition o...	23	4	0.18	0.00189
Exons	Abdomen	4	GO:0032886	regulation of microtubule-based process	177	7	1.4	0.00195
Exons	Abdomen	4	GO:0006997	nucleus organization	138	7	1.1	0.00207
Exons	Abdomen	4	GO:0090068	positive regulation of cell cycle proces...	210	10	1.67	0.00213
Exons	Abdomen	4	GO:0034641	cellular nitrogen compound metabolic pro...	3719	42	29.52	0.00214
Exons	Abdomen	4	GO:1901992	positive regulation of mitotic cell cycl...	83	6	0.66	0.00223
Exons	Abdomen	4	GO:0006325	chromatin organization	477	13	3.79	0.00224
Exons	Abdomen	4	GO:0048489	synaptic vesicle transport	133	6	1.06	0.00225
Exons	Abdomen	4	GO:0008380	RNA splicing	353	11	2.8	0.00246
Exons	Abdomen	4	GO:0007059	chromosome segregation	283	8	2.25	0.00249
Exons	Abdomen	4	GO:0048519	negative regulation of biological proces...	2957	35	23.47	0.00253
Exons	Abdomen	4	GO:0023052	signaling	2967	35	23.55	0.0027
Exons	Abdomen	4	GO:0048585	negative regulation of response to stimu...	954	17	7.57	0.00291
Exons	Abdomen	4	GO:0034728	nucleosome organization	70	6	0.56	0.00303
Exons	Abdomen	4	GO:0033036	macromolecule localization	1922	30	15.26	0.00312
Exons	Abdomen	4	GO:0010558	negative regulation of macromolecule bio...	904	19	7.18	0.00318
Exons	Abdomen	4	GO:0051173	positive regulation of nitrogen compound...	1696	25	13.46	0.00319
Exons	Abdomen	4	GO:0051246	regulation of protein metabolic process	1473	24	11.69	0.0033
Exons	Abdomen	4	GO:0061842	microtubule organizing center localizati...	36	3	0.29	0.00334
Exons	Abdomen	4	GO:1905904	positive regulation of mesoderm formatio...	6	2	0.05	0.00351
Exons	Abdomen	4	GO:0071103	DNA conformation change	193	10	1.53	0.00354
Exons	Abdomen	4	GO:0045931	positive regulation of mitotic cell cycl...	147	7	1.17	0.00365
Exons	Abdomen	4	GO:0045787	positive regulation of cell cycle	301	10	2.39	0.0037
Exons	Abdomen	4	GO:0008360	regulation of cell shape	111	5	0.88	0.00374
Exons	Abdomen	4	GO:0007165	signal transduction	2623	33	20.82	0.00398
Exons	Abdomen	4	GO:0044260	cellular macromolecule metabolic process	3988	43	31.65	0.00406
Exons	Abdomen	4	GO:0051179	localization	3646	40	28.94	0.00416
Exons	Abdomen	4	GO:0048865	stem cell fate commitment	54	5	0.43	0.00437
Exons	Abdomen	4	GO:0051302	regulation of cell division	154	6	1.22	0.0045
Exons	Abdomen	4	GO:0048523	negative regulation of cellular process	2652	33	21.05	0.00468
Exons	Abdomen	4	GO:0051703	intraspecies interaction between organis...	43	3	0.34	0.0047
Exons	Abdomen	4	GO:0031325	positive regulation of cellular metaboli...	1767	25	14.03	0.00477
Exons	Abdomen	4	GO:0043043	peptide biosynthetic process	555	9	4.41	0.00507
Exons	Abdomen	4	GO:0001824	blastocyst development	59	4	0.47	0.00513
Exons	Abdomen	4	GO:2000382	positive regulation of mesoderm developm...	9	2	0.07	0.00517
Exons	Abdomen	4	GO:0051983	regulation of chromosome segregation	113	5	0.9	0.00517
Exons	Abdomen	4	GO:1901360	organic cyclic compound metabolic proces...	3479	38	27.61	0.00541
Exons	Abdomen	4	GO:2000113	negative regulation of cellular macromol...	881	19	6.99	0.00547
Exons	Abdomen	4	GO:1901989	positive regulation of cell cycle phase ...	93	6	0.74	0.00562
Exons	Abdomen	4	GO:1905634	regulation of protein localization to ch...	6	2	0.05	0.00574
Exons	Abdomen	4	GO:0040011	locomotion	1426	20	11.32	0.00579
Exons	Abdomen	4	GO:0051248	negative regulation of protein metabolic...	645	13	5.12	0.0059
Exons	Abdomen	4	GO:0007008	outer mitochondrial membrane organizatio...	7	2	0.06	0.00632
Exons	Abdomen	4	GO:0043576	regulation of respiratory gaseous exchan...	12	2	0.1	0.00694
Exons	Abdomen	4	GO:0010564	regulation of cell cycle process	511	16	4.06	0.00702
Exons	Abdomen	4	GO:0001658	branching involved in ureteric bud morph...	32	3	0.25	0.00727
Exons	Abdomen	4	GO:0071921	cohesin loading	7	2	0.06	0.00759
Exons	Abdomen	4	GO:0010556	regulation of macromolecule biosynthetic...	1935	31	15.36	0.00782
Exons	Abdomen	4	GO:0060361	flight	10	2	0.08	0.00787
Exons	Abdomen	4	GO:0051247	positive regulation of protein metabolic...	920	17	7.3	0.00794
Exons	Abdomen	4	GO:0003016	respiratory system process	23	2	0.18	0.00809
Exons	Abdomen	4	GO:0009966	regulation of signal transduction	1655	26	13.14	0.00831
Exons	Abdomen	4	GO:0045892	negative regulation of transcription, DN...	741	16	5.88	0.00837
Exons	Abdomen	4	GO:0032268	regulation of cellular protein metabolic...	1399	23	11.1	0.00839
Exons	Abdomen	4	GO:0051716	cellular response to stimulus	3458	39	27.45	0.00846
Exons	Abdomen	4	GO:0007289	spermatid nucleus differentiation	24	3	0.19	0.00854
Exons	Abdomen	4	GO:0071824	protein-DNA complex subunit organization	154	6	1.22	0.00857
Exons	Abdomen	4	GO:0007438	oenocyte development	10	2	0.08	0.00858
Exons	Abdomen	4	GO:0048872	homeostasis of number of cells	172	6	1.37	0.00869
Exons	Abdomen	4	GO:0010605	negative regulation of macromolecule met...	1631	25	12.95	0.00911
Exons	Abdomen	4	GO:0023057	negative regulation of signaling	924	17	7.33	0.00931
Exons	Abdomen	4	GO:0034645	cellular macromolecule biosynthetic proc...	2504	32	19.88	0.00935
Exons	Abdomen	4	GO:0034085	establishment of sister chromatid cohesi...	8	2	0.06	0.00946
Exons	Abdomen	4	GO:0046907	intracellular transport	1275	22	10.12	0.0097
Exons	Abdomen	4	GO:0072697	protein localization to cell cortex	23	3	0.18	0.00975
Exons	Abdomen	4	GO:0009653	anatomical structure morphogenesis	2297	36	18.23	0.00976
Exons	Abdomen	4	GO:0051276	chromosome organization	805	18	6.39	0.00982
Exons	Abdomen	4	GO:0017038	protein import	182	7	1.44	0.00989
Exons	Abdomen	4	GO:0042127	regulation of cell population proliferat...	884	16	7.02	0.00996
Exons	Abdomen	5	GO:0048489	synaptic vesicle transport	133	9	0.84	4e-7
Exons	Abdomen	5	GO:0099504	synaptic vesicle cycle	175	11	1.11	1.1e-6
Exons	Abdomen	5	GO:0065007	biological regulation	5529	49	35.11	3.6e-6
Exons	Abdomen	5	GO:0099003	vesicle-mediated transport in synapse	202	12	1.28	8.6e-6
Exons	Abdomen	5	GO:0060627	regulation of vesicle-mediated transport	384	13	2.44	2.1e-5
Exons	Abdomen	5	GO:0001505	regulation of neurotransmitter levels	308	13	1.96	3.2e-5
Exons	Abdomen	5	GO:0016079	synaptic vesicle exocytosis	91	7	0.58	5.2e-5
Exons	Abdomen	5	GO:0048519	negative regulation of biological proces...	2957	33	18.78	5.3e-5
Exons	Abdomen	5	GO:0009892	negative regulation of metabolic process	1786	26	11.34	5.5e-5
Exons	Abdomen	5	GO:0050684	regulation of mRNA processing	130	8	0.83	6.6e-5
Exons	Abdomen	5	GO:0016192	vesicle-mediated transport	1169	19	7.42	1.2e-4
Exons	Abdomen	5	GO:0071840	cellular component organization or bioge...	4109	41	26.09	1.3e-4
Exons	Abdomen	5	GO:0090130	tissue migration	311	10	1.97	1.3e-4
Exons	Abdomen	5	GO:0008283	cell population proliferation	1176	19	7.47	1.4e-4
Exons	Abdomen	5	GO:0050789	regulation of biological process	5143	45	32.66	1.4e-4
Exons	Abdomen	5	GO:0030707	ovarian follicle cell development	290	11	1.84	1.4e-4
Exons	Abdomen	5	GO:0050686	negative regulation of mRNA processing	36	5	0.23	1.4e-4
Exons	Abdomen	5	GO:0045815	positive regulation of gene expression, ...	42	5	0.27	1.5e-4
Exons	Abdomen	5	GO:0007297	ovarian follicle cell migration	142	8	0.9	1.5e-4
Exons	Abdomen	5	GO:0140029	exocytic process	77	5	0.49	1.6e-4
Exons	Abdomen	5	GO:0023052	signaling	2967	32	18.84	1.7e-4
Exons	Abdomen	5	GO:0050890	cognition	364	9	2.31	3.3e-4
Exons	Abdomen	5	GO:0032879	regulation of localization	1474	23	9.36	3.4e-4
Exons	Abdomen	5	GO:0007269	neurotransmitter secretion	173	8	1.1	3.4e-4
Exons	Abdomen	5	GO:0022610	biological adhesion	528	11	3.35	3.9e-4
Exons	Abdomen	5	GO:0050794	regulation of cellular process	4842	44	30.75	4.3e-4
Exons	Abdomen	5	GO:1903312	negative regulation of mRNA metabolic pr...	69	6	0.44	4.4e-4
Exons	Abdomen	5	GO:0048523	negative regulation of cellular process	2652	30	16.84	4.8e-4
Exons	Abdomen	5	GO:0048518	positive regulation of biological proces...	3113	32	19.77	4.8e-4
Exons	Abdomen	5	GO:0036465	synaptic vesicle recycling	83	5	0.53	4.8e-4
Exons	Abdomen	5	GO:0045934	negative regulation of nucleobase-contai...	912	17	5.79	5.5e-4
Exons	Abdomen	5	GO:0048511	rhythmic process	302	8	1.92	5.7e-4
Exons	Abdomen	5	GO:0051128	regulation of cellular component organiz...	1728	25	10.97	6.2e-4
Exons	Abdomen	5	GO:0051650	establishment of vesicle localization	227	9	1.44	6.3e-4
Exons	Abdomen	5	GO:0007155	cell adhesion	526	11	3.34	6.4e-4
Exons	Abdomen	5	GO:0031324	negative regulation of cellular metaboli...	1490	22	9.46	7e-4
Exons	Abdomen	5	GO:0006836	neurotransmitter transport	264	8	1.68	7.3e-4
Exons	Abdomen	5	GO:0019222	regulation of metabolic process	3300	35	20.95	8e-4
Exons	Abdomen	5	GO:0007154	cell communication	3011	32	19.12	8.7e-4
Exons	Abdomen	5	GO:0140238	presynaptic endocytosis	69	5	0.44	8.8e-4
Exons	Abdomen	5	GO:0002064	epithelial cell development	447	13	2.84	9e-4
Exons	Abdomen	5	GO:0048468	cell development	2130	27	13.53	9.4e-4
Exons	Abdomen	5	GO:0071695	anatomical structure maturation	322	9	2.04	0.00101
Exons	Abdomen	5	GO:0050435	amyloid-beta metabolic process	26	3	0.17	0.00101
Exons	Abdomen	5	GO:0060768	regulation of epithelial cell proliferat...	6	2	0.04	0.00113
Exons	Abdomen	5	GO:0009653	anatomical structure morphogenesis	2297	28	14.59	0.00147
Exons	Abdomen	5	GO:0099643	signal release from synapse	173	8	1.1	0.00148
Exons	Abdomen	5	GO:0043170	macromolecule metabolic process	4653	42	29.55	0.00149
Exons	Abdomen	5	GO:1900242	regulation of synaptic vesicle endocytos...	22	4	0.14	0.0015
Exons	Abdomen	5	GO:0051674	localization of cell	980	15	6.22	0.0015
Exons	Abdomen	5	GO:0060767	epithelial cell proliferation involved i...	6	2	0.04	0.00165
Exons	Abdomen	5	GO:0017156	calcium-ion regulated exocytosis	104	7	0.66	0.00166
Exons	Abdomen	5	GO:0035146	tube fusion	23	3	0.15	0.00169
Exons	Abdomen	5	GO:0051656	establishment of organelle localization	433	10	2.75	0.0017
Exons	Abdomen	5	GO:0003205	cardiac chamber development	107	5	0.68	0.00178
Exons	Abdomen	5	GO:0042133	neurotransmitter metabolic process	107	5	0.68	0.00181
Exons	Abdomen	5	GO:0051172	negative regulation of nitrogen compound...	1363	20	8.66	0.0018600000000000001
Exons	Abdomen	5	GO:0048871	multicellular organismal homeostasis	228	7	1.45	0.0019
Exons	Abdomen	5	GO:0007622	rhythmic behavior	134	6	0.85	0.00192
Exons	Abdomen	5	GO:0001667	ameboidal-type cell migration	390	12	2.48	0.00195
Exons	Abdomen	5	GO:0043631	RNA polyadenylation	50	4	0.32	0.00205
Exons	Abdomen	5	GO:0032225	regulation of synaptic transmission, dop...	14	3	0.09	0.00208
Exons	Abdomen	5	GO:0022412	cellular process involved in reproductio...	1016	15	6.45	0.00216
Exons	Abdomen	5	GO:0010605	negative regulation of macromolecule met...	1631	24	10.36	0.00218
Exons	Abdomen	5	GO:0001709	cell fate determination	192	7	1.22	0.00225
Exons	Abdomen	5	GO:0006903	vesicle targeting	83	4	0.53	0.0023
Exons	Abdomen	5	GO:1904888	cranial skeletal system development	68	4	0.43	0.00232
Exons	Abdomen	5	GO:0150105	protein localization to cell-cell juncti...	12	3	0.08	0.00239
Exons	Abdomen	5	GO:0051703	intraspecies interaction between organis...	43	3	0.27	0.00249
Exons	Abdomen	5	GO:0030709	border follicle cell delamination	7	2	0.04	0.0025
Exons	Abdomen	5	GO:0050995	negative regulation of lipid catabolic p...	10	2	0.06	0.0025
Exons	Abdomen	5	GO:0097480	establishment of synaptic vesicle locali...	123	9	0.78	0.00255
Exons	Abdomen	5	GO:0043484	regulation of RNA splicing	134	6	0.85	0.00266
Exons	Abdomen	5	GO:0051641	cellular localization	2116	24	13.44	0.00285
Exons	Abdomen	5	GO:0022414	reproductive process	1845	21	11.72	0.00287
Exons	Abdomen	5	GO:0016080	synaptic vesicle targeting	18	4	0.11	0.0029
Exons	Abdomen	5	GO:0042982	amyloid precursor protein metabolic proc...	37	3	0.23	0.00291
Exons	Abdomen	5	GO:0001927	exocyst assembly	6	2	0.04	0.00296
Exons	Abdomen	5	GO:0051704	multi-organism process	1981	22	12.58	0.00296
Exons	Abdomen	5	GO:0022406	membrane docking	92	4	0.58	0.00335
Exons	Abdomen	5	GO:0007611	learning or memory	348	9	2.21	0.00336
Exons	Abdomen	5	GO:0016050	vesicle organization	255	8	1.62	0.00346
Exons	Abdomen	5	GO:0009790	embryo development	1306	19	8.29	0.00366
Exons	Abdomen	5	GO:1903311	regulation of mRNA metabolic process	224	8	1.42	0.00366
Exons	Abdomen	5	GO:0048520	positive regulation of behavior	69	4	0.44	0.00371
Exons	Abdomen	5	GO:0048278	vesicle docking	43	4	0.27	0.00375
Exons	Abdomen	5	GO:0031328	positive regulation of cellular biosynth...	1146	16	7.28	0.00375
Exons	Abdomen	5	GO:0098876	vesicle-mediated transport to the plasma...	69	5	0.44	0.00377
Exons	Abdomen	5	GO:0021700	developmental maturation	397	9	2.52	0.00383
Exons	Abdomen	5	GO:0009890	negative regulation of biosynthetic proc...	954	16	6.06	0.00394
Exons	Abdomen	5	GO:1901160	primary amino compound metabolic process	16	2	0.1	0.00436
Exons	Abdomen	5	GO:0000003	reproduction	1916	21	12.17	0.00463
Exons	Abdomen	5	GO:0043487	regulation of RNA stability	106	5	0.67	0.00469
Exons	Abdomen	5	GO:0060255	regulation of macromolecule metabolic pr...	2973	34	18.88	0.0047
Exons	Abdomen	5	GO:0009994	oocyte differentiation	235	7	1.49	0.00489
Exons	Abdomen	5	GO:0048869	cellular developmental process	2788	28	17.7	0.00497
Exons	Abdomen	5	GO:0051049	regulation of transport	1001	16	6.36	0.00499
Exons	Abdomen	5	GO:0080090	regulation of primary metabolic process	2892	31	18.36	0.00503
Exons	Abdomen	5	GO:0031338	regulation of vesicle fusion	43	4	0.27	0.00518
Exons	Abdomen	5	GO:1901796	regulation of signal transduction by p53...	95	5	0.6	0.0052
Exons	Abdomen	5	GO:0040007	growth	1062	14	6.74	0.00523
Exons	Abdomen	5	GO:0031327	negative regulation of cellular biosynth...	936	15	5.94	0.00533
Exons	Abdomen	5	GO:0040011	locomotion	1426	17	9.06	0.0054
Exons	Abdomen	5	GO:0003007	heart morphogenesis	201	7	1.28	0.00541
Exons	Abdomen	5	GO:0060232	delamination	15	3	0.1	0.00554
Exons	Abdomen	5	GO:0035690	cellular response to drug	266	6	1.69	0.00604
Exons	Abdomen	5	GO:0048646	anatomical structure formation involved ...	967	15	6.14	0.0063
Exons	Abdomen	5	GO:0048662	negative regulation of smooth muscle cel...	13	2	0.08	0.00672
Exons	Abdomen	5	GO:0048469	cell maturation	296	8	1.88	0.00677
Exons	Abdomen	5	GO:1990778	protein localization to cell periphery	212	7	1.35	0.00688
Exons	Abdomen	5	GO:0031340	positive regulation of vesicle fusion	9	2	0.06	0.00696
Exons	Abdomen	5	GO:0009891	positive regulation of biosynthetic proc...	1163	16	7.39	0.00722
Exons	Abdomen	5	GO:0061013	regulation of mRNA catabolic process	111	5	0.7	0.00735
Exons	Abdomen	5	GO:0010896	regulation of triglyceride catabolic pro...	9	2	0.06	0.0074
Exons	Abdomen	5	GO:0097479	synaptic vesicle localization	141	9	0.9	0.00748
Exons	Abdomen	5	GO:0098693	regulation of synaptic vesicle cycle	56	5	0.36	0.00753
Exons	Abdomen	5	GO:0051253	negative regulation of RNA metabolic pro...	826	16	5.25	0.00754
Exons	Abdomen	5	GO:0065008	regulation of biological quality	2492	31	15.82	0.00768
Exons	Abdomen	5	GO:1901673	regulation of mitotic spindle assembly	16	2	0.1	0.0077
Exons	Abdomen	5	GO:0140352	export from cell	828	12	5.26	0.00774
Exons	Abdomen	5	GO:0007349	cellularization	93	4	0.59	0.00777
Exons	Abdomen	5	GO:0051640	organelle localization	537	12	3.41	0.00785
Exons	Abdomen	5	GO:0090209	negative regulation of triglyceride meta...	10	2	0.06	0.00798
Exons	Abdomen	5	GO:0042127	regulation of cell population proliferat...	884	15	5.61	0.00805
Exons	Abdomen	5	GO:0010629	negative regulation of gene expression	1260	20	8	0.00806
Exons	Abdomen	5	GO:0016310	phosphorylation	1198	17	7.61	0.00828
Exons	Abdomen	5	GO:0007507	heart development	450	9	2.86	0.0084
Exons	Abdomen	5	GO:0040029	regulation of gene expression, epigeneti...	276	8	1.75	0.00857
Exons	Abdomen	5	GO:0000380	alternative mRNA splicing, via spliceoso...	91	6	0.58	0.00858
Exons	Abdomen	5	GO:0030855	epithelial cell differentiation	676	13	4.29	0.00866
Exons	Abdomen	5	GO:2000113	negative regulation of cellular macromol...	881	14	5.59	0.00868
Exons	Abdomen	5	GO:0006892	post-Golgi vesicle-mediated transport	94	6	0.6	0.0087
Exons	Abdomen	5	GO:0018210	peptidyl-threonine modification	116	5	0.74	0.00883
Exons	Abdomen	5	GO:0045913	positive regulation of carbohydrate meta...	44	3	0.28	0.00887
Exons	Abdomen	5	GO:0060341	regulation of cellular localization	662	12	4.2	0.00903
Exons	Abdomen	5	GO:0072160	nephron tubule epithelial cell different...	7	2	0.04	0.00922
Exons	Abdomen	5	GO:0048210	Golgi vesicle fusion to target membrane	6	2	0.04	0.00934
Exons	Abdomen	5	GO:0050951	sensory perception of temperature stimul...	21	2	0.13	0.00963
Exons	Abdomen	5	GO:0007028	cytoplasm organization	82	4	0.52	0.00965
Exons	Abdomen	5	GO:0099536	synaptic signaling	543	12	3.45	0.00978
Exons	Abdomen	5	GO:1902018	negative regulation of cilium assembly	10	2	0.06	0.00982
Exons	Abdomen	5	GO:1902075	cellular response to salt	19	2	0.12	0.00983
Exons	Abdomen	5	GO:1903423	positive regulation of synaptic vesicle ...	15	2	0.1	0.00988
Exons	Abdomen	5	GO:0034401	chromatin organization involved in regul...	133	5	0.84	0.00992
Exons	Abdomen	6	GO:0001764	neuron migration	139	5	0.31	1.3e-5
Exons	Abdomen	6	GO:0031943	regulation of glucocorticoid metabolic p...	5	2	0.01	2.2e-5
Exons	Abdomen	6	GO:0021987	cerebral cortex development	96	4	0.21	2.2e-4
Exons	Abdomen	6	GO:1903524	positive regulation of blood circulation	34	3	0.07	2.4e-4
Exons	Abdomen	6	GO:0008211	glucocorticoid metabolic process	6	2	0.01	3e-4
Exons	Abdomen	6	GO:0030030	cell projection organization	1307	9	2.87	3.2e-4
Exons	Abdomen	6	GO:0006928	movement of cell or subcellular componen...	1387	9	3.05	3.5e-4
Exons	Abdomen	6	GO:0032351	negative regulation of hormone metabolic...	13	2	0.03	4.2e-4
Exons	Abdomen	6	GO:1904645	response to amyloid-beta	20	3	0.04	4.5e-4
Exons	Abdomen	6	GO:1904646	cellular response to amyloid-beta	16	3	0.04	4.5e-4
Exons	Abdomen	6	GO:0034763	negative regulation of transmembrane tra...	62	3	0.14	4.9e-4
Exons	Abdomen	6	GO:0010248	establishment or maintenance of transmem...	11	2	0.02	5.6e-4
Exons	Abdomen	6	GO:0099622	cardiac muscle cell membrane repolarizat...	14	2	0.03	5.9e-4
Exons	Abdomen	6	GO:0032353	negative regulation of hormone biosynthe...	9	2	0.02	6.9e-4
[truncated: 3,150 more rows]
