# Supplementary material for: Genetic constraints in genes exhibiting splicing plasticity in facultative diapause
Source: Heredity (Edinb). 2024 Jan 30;132(3):142–55. doi: 10.1038/s41437-024-00669-2 (PMC10923799; doi:10.1038/s41437-024-00669-2)
Supplement: Supplementary file 4 — Table S8 [file 41437_2024_669_MOESM4_ESM.txt]

Feature	Tissue	Cluster	GO.ID	Term	Annotated	Significant	Expected	parentchildFisher
Events	Abdomen	1	GO:0008092	cytoskeletal protein binding	516	36	15.13	4.1e-7
Events	Abdomen	1	GO:0003779	actin binding	194	27	5.69	2.6e-6
Events	Abdomen	1	GO:0008307	structural constituent of muscle	36	9	1.06	4.3e-5
Events	Abdomen	1	GO:0003730	mRNA 3'-UTR binding	63	7	1.85	0.0012
Events	Abdomen	1	GO:0005198	structural molecule activity	446	25	13.08	0.0013
Events	Abdomen	1	GO:0051015	actin filament binding	83	11	2.43	0.0022
Events	Abdomen	1	GO:0050839	cell adhesion molecule binding	130	10	3.81	0.0052
Events	Abdomen	1	GO:0005178	integrin binding	58	7	1.7	0.006
Events	Abdomen	1	GO:0044877	protein-containing complex binding	672	32	19.7	0.0061
Events	Abdomen	1	GO:0030506	ankyrin binding	13	4	0.38	0.0091
Events	Abdomen	1	GO:0036002	pre-mRNA binding	34	5	1	0.0091
Events	Abdomen	2	GO:0005198	structural molecule activity	446	26	9.31	1.4e-6
Events	Abdomen	2	GO:0008092	cytoskeletal protein binding	516	30	10.78	1e-5
Events	Abdomen	2	GO:0051015	actin filament binding	83	12	1.73	4.9e-5
Events	Abdomen	2	GO:0008307	structural constituent of muscle	36	9	0.75	6.2e-5
Events	Abdomen	2	GO:0003779	actin binding	194	21	4.05	2.2e-4
Events	Abdomen	2	GO:0005488	binding	5003	122	104.47	8.2e-4
Events	Abdomen	2	GO:0050699	WW domain binding	11	3	0.23	0.00174
Events	Abdomen	2	GO:0008429	phosphatidylethanolamine binding	5	2	0.1	0.00263
Events	Abdomen	2	GO:0016614	oxidoreductase activity, acting on CH-OH...	104	5	2.17	0.00476
Events	Abdomen	2	GO:0032036	myosin heavy chain binding	10	3	0.21	0.00506
Events	Abdomen	2	GO:0061134	peptidase regulator activity	51	5	1.06	0.00668
Events	Abdomen	2	GO:0045295	gamma-catenin binding	6	2	0.13	0.00947
Events	Abdomen	3	GO:0005488	binding	5003	182	153.6	8.2e-6
Events	Abdomen	3	GO:0008134	transcription factor binding	488	34	14.98	1.5e-4
Events	Abdomen	3	GO:0140110	transcription regulator activity	797	41	24.47	5.6e-4
Events	Abdomen	3	GO:0008200	ion channel inhibitor activity	17	5	0.52	0.00513
Events	Abdomen	3	GO:0005229	intracellular calcium activated chloride...	11	2	0.34	0.00549
Events	Abdomen	3	GO:0030507	spectrin binding	19	4	0.58	0.00636
Events	Abdomen	3	GO:1990837	sequence-specific double-stranded DNA bi...	429	28	13.17	0.00659
Events	Abdomen	3	GO:0005200	structural constituent of cytoskeleton	59	7	1.81	0.00696
Events	Abdomen	3	GO:1901363	heterocyclic compound binding	1889	85	57.99	0.00746
Events	Abdomen	3	GO:0051015	actin filament binding	83	9	2.55	0.0076
Events	Abdomen	3	GO:0016627	oxidoreductase activity, acting on the C...	37	4	1.14	0.0076
Events	Abdomen	3	GO:0008144	drug binding	394	24	12.1	0.00795
Events	Abdomen	3	GO:0008013	beta-catenin binding	65	7	2	0.00976
Events	Abdomen	3	GO:0043028	cysteine-type endopeptidase regulator ac...	14	3	0.43	0.00988
Events	Abdomen	4	GO:0008307	structural constituent of muscle	36	8	0.97	1.2e-5
Events	Abdomen	4	GO:0003723	RNA binding	667	36	17.89	2.8e-5
Events	Abdomen	4	GO:0003779	actin binding	194	22	5.2	4.7e-5
Events	Abdomen	4	GO:0005488	binding	5003	158	134.23	6.5e-5
Events	Abdomen	4	GO:0051015	actin filament binding	83	12	2.23	1.9e-4
Events	Abdomen	4	GO:0043028	cysteine-type endopeptidase regulator ac...	14	4	0.38	3.5e-4
Events	Abdomen	4	GO:0008092	cytoskeletal protein binding	516	30	13.84	0.00118
Events	Abdomen	4	GO:0003727	single-stranded RNA binding	74	10	1.99	0.0036
Events	Abdomen	4	GO:0036002	pre-mRNA binding	34	6	0.91	0.00717
Events	Abdomen	4	GO:0048306	calcium-dependent protein binding	38	5	1.02	0.00782
Events	Abdomen	4	GO:0008509	anion transmembrane transporter activity	264	10	7.08	0.00932
Events	Abdomen	4	GO:0061134	peptidase regulator activity	51	5	1.37	0.00958
Events	Abdomen	4	GO:0000146	microfilament motor activity	19	4	0.51	0.00983
Events	Abdomen	5	GO:0008092	cytoskeletal protein binding	516	31	12.06	5.3e-6
Events	Abdomen	5	GO:0005198	structural molecule activity	446	23	10.42	2.6e-4
Events	Abdomen	5	GO:0003779	actin binding	194	21	4.53	4.4e-4
Events	Abdomen	5	GO:0036002	pre-mRNA binding	34	6	0.79	6e-4
Events	Abdomen	5	GO:0008022	protein C-terminus binding	176	13	4.11	6.8e-4
Events	Abdomen	5	GO:0051015	actin filament binding	83	11	1.94	0.00109
Events	Abdomen	5	GO:0008307	structural constituent of muscle	36	7	0.84	0.00118
Events	Abdomen	5	GO:0044877	protein-containing complex binding	672	30	15.71	0.00129
Events	Abdomen	5	GO:0051087	chaperone binding	70	7	1.64	0.00235
Events	Abdomen	5	GO:0003697	single-stranded DNA binding	80	7	1.87	0.00382
Events	Abdomen	5	GO:0097677	STAT family protein binding	5	2	0.12	0.00668
Events	Abdomen	5	GO:0008429	phosphatidylethanolamine binding	5	2	0.12	0.00895
Events	Abdomen	5	GO:0043274	phospholipase binding	16	3	0.37	0.00933
Events	Abdomen	5	GO:0017081	chloride channel regulator activity	5	2	0.12	0.00998
Events	Abdomen	6	GO:1901363	heterocyclic compound binding	1889	93	60.87	2.2e-4
Events	Abdomen	6	GO:0005488	binding	5003	184	161.21	4.6e-4
Events	Abdomen	6	GO:0008134	transcription factor binding	488	32	15.72	5.6e-4
Events	Abdomen	6	GO:0097159	organic cyclic compound binding	1944	93	62.64	6.9e-4
Events	Abdomen	6	GO:0019213	deacetylase activity	38	6	1.22	8.3e-4
Events	Abdomen	6	GO:0033558	protein deacetylase activity	27	5	0.87	0.00121
Events	Abdomen	6	GO:0050733	RS domain binding	5	3	0.16	0.00129
Events	Abdomen	6	GO:0070016	armadillo repeat domain binding	5	3	0.16	0.00129
Events	Abdomen	6	GO:0003723	RNA binding	667	50	21.49	0.00148
Events	Abdomen	6	GO:0003779	actin binding	194	18	6.25	0.0016
Events	Abdomen	6	GO:0003729	mRNA binding	247	28	7.96	0.00356
Events	Abdomen	6	GO:0070878	primary miRNA binding	10	4	0.32	0.00421
Events	Abdomen	6	GO:0005200	structural constituent of cytoskeleton	59	7	1.9	0.00696
Events	Abdomen	6	GO:0003676	nucleic acid binding	1414	78	45.56	0.00719
Events	Abdomen	6	GO:0035091	phosphatidylinositol binding	140	11	4.51	0.00906
Events	Abdomen	6	GO:0001225	RNA polymerase II transcription coactiva...	6	3	0.19	0.00988
Whole genes	Abdomen	1	GO:0005488	binding	5003	698	602.63	7.5e-15
Whole genes	Abdomen	1	GO:0005198	structural molecule activity	446	106	53.72	7.7e-13
Whole genes	Abdomen	1	GO:0003735	structural constituent of ribosome	146	65	17.59	2.6e-12
Whole genes	Abdomen	1	GO:1901363	heterocyclic compound binding	1889	323	227.54	4.4e-7
Whole genes	Abdomen	1	GO:0008140	cAMP response element binding protein bi...	7	7	0.84	1.5e-6
Whole genes	Abdomen	1	GO:0097159	organic cyclic compound binding	1944	326	234.16	3.3e-6
Whole genes	Abdomen	1	GO:0003723	RNA binding	667	156	80.34	1.6e-5
Whole genes	Abdomen	1	GO:0101005	ubiquitinyl hydrolase activity	45	15	5.42	4.5e-5
Whole genes	Abdomen	1	GO:0051082	unfolded protein binding	78	24	9.4	5.4e-5
Whole genes	Abdomen	1	GO:0003676	nucleic acid binding	1414	265	170.32	6.1e-5
Whole genes	Abdomen	1	GO:0008234	cysteine-type peptidase activity	81	18	9.76	6.5e-5
Whole genes	Abdomen	1	GO:0005212	structural constituent of eye lens	10	8	1.2	2.4e-4
Whole genes	Abdomen	1	GO:0019843	rRNA binding	52	23	6.26	4.4e-4
Whole genes	Abdomen	1	GO:0045182	translation regulator activity	104	25	12.53	4.7e-4
Whole genes	Abdomen	1	GO:0004197	cysteine-type endopeptidase activity	44	12	5.3	5.7e-4
Whole genes	Abdomen	1	GO:0032182	ubiquitin-like protein binding	65	19	7.83	6.6e-4
Whole genes	Abdomen	1	GO:0071889	14-3-3 protein binding	22	9	2.65	0.00138
Whole genes	Abdomen	1	GO:0043560	insulin receptor substrate binding	8	5	0.96	0.00176
Whole genes	Abdomen	1	GO:0016799	hydrolase activity, hydrolyzing N-glycos...	11	4	1.32	0.00216
Whole genes	Abdomen	1	GO:0008426	protein kinase C inhibitor activity	8	7	0.96	0.00217
Whole genes	Abdomen	1	GO:0098772	molecular function regulator	710	110	85.52	0.00233
Whole genes	Abdomen	1	GO:0055106	ubiquitin-protein transferase regulator ...	8	5	0.96	0.00358
Whole genes	Abdomen	1	GO:0005347	ATP transmembrane transporter activity	5	3	0.6	0.00361
Whole genes	Abdomen	1	GO:0015217	ADP transmembrane transporter activity	5	3	0.6	0.00361
Whole genes	Abdomen	1	GO:0003712	transcription coregulator activity	337	59	40.59	0.00375
Whole genes	Abdomen	1	GO:0043559	insulin binding	6	4	0.72	0.00394
Whole genes	Abdomen	1	GO:0015605	organophosphate ester transmembrane tran...	20	6	2.41	0.00459
Whole genes	Abdomen	1	GO:0016410	N-acyltransferase activity	45	10	5.42	0.00488
Whole genes	Abdomen	1	GO:0070180	large ribosomal subunit rRNA binding	6	6	0.72	0.00496
Whole genes	Abdomen	1	GO:0019783	ubiquitin-like protein-specific protease...	50	16	6.02	0.00572
Whole genes	Abdomen	1	GO:0051219	phosphoprotein binding	51	14	6.14	0.00621
Whole genes	Abdomen	1	GO:0032553	ribonucleotide binding	397	54	47.82	0.00695
Whole genes	Abdomen	1	GO:0051536	iron-sulfur cluster binding	21	7	2.53	0.00704
Whole genes	Abdomen	1	GO:0019905	syntaxin binding	58	12	6.99	0.00789
Whole genes	Abdomen	1	GO:0051427	hormone receptor binding	119	21	14.33	0.00941
Whole genes	Abdomen	1	GO:0033558	protein deacetylase activity	27	8	3.25	0.00963
Whole genes	Abdomen	2	GO:0042302	structural constituent of cuticle	62	10	4.54	4.5e-5
Whole genes	Abdomen	2	GO:0004568	chitinase activity	17	7	1.24	0.0019
Whole genes	Abdomen	2	GO:0019787	ubiquitin-like protein transferase activ...	209	27	15.29	0.0021
Whole genes	Abdomen	2	GO:0015020	glucuronosyltransferase activity	42	8	3.07	0.0022
Whole genes	Abdomen	2	GO:0043167	ion binding	1301	115	95.18	0.0025
Whole genes	Abdomen	2	GO:0008061	chitin binding	29	8	2.12	0.0027
Whole genes	Abdomen	2	GO:0016653	oxidoreductase activity, acting on NAD(P...	5	2	0.37	0.0029
Whole genes	Abdomen	2	GO:0003823	antigen binding	16	5	1.17	0.0039
Whole genes	Abdomen	2	GO:0034040	ATPase-coupled lipid transmembrane trans...	12	5	0.88	0.0041
Whole genes	Abdomen	2	GO:0043492	ATPase activity, coupled to movement of ...	90	11	6.58	0.005
Whole genes	Abdomen	2	GO:0008289	lipid binding	330	36	24.14	0.005
Whole genes	Abdomen	2	GO:0003779	actin binding	194	18	14.19	0.0052
Whole genes	Abdomen	2	GO:0017048	Rho GTPase binding	81	12	5.93	0.0055
Whole genes	Abdomen	2	GO:0060229	lipase activator activity	5	3	0.37	0.0062
Whole genes	Abdomen	2	GO:0042803	protein homodimerization activity	617	52	45.14	0.0065
Whole genes	Abdomen	2	GO:1902936	phosphatidylinositol bisphosphate bindin...	56	11	4.1	0.0075
Whole genes	Abdomen	2	GO:0004099	chitin deacetylase activity	5	3	0.37	0.0084
Whole genes	Abdomen	2	GO:0097367	carbohydrate derivative binding	534	52	39.07	0.0086
Whole genes	Abdomen	2	GO:0016830	carbon-carbon lyase activity	47	6	3.44	0.009
Whole genes	Abdomen	2	GO:0008083	growth factor activity	13	3	0.95	0.0098
Whole genes	Abdomen	2	GO:0008514	organic anion transmembrane transporter ...	191	24	13.97	0.0098
Whole genes	Abdomen	3	GO:0003924	GTPase activity	132	19	10.08	2.8e-4
Whole genes	Abdomen	3	GO:0140096	catalytic activity, acting on a protein	1150	113	87.79	5.4e-4
Whole genes	Abdomen	3	GO:0016877	ligase activity, forming carbon-sulfur b...	37	7	2.82	0.0011
Whole genes	Abdomen	3	GO:0005319	lipid transporter activity	69	12	5.27	0.0013
Whole genes	Abdomen	3	GO:0003677	DNA binding	840	63	64.12	0.00155
Whole genes	Abdomen	3	GO:0019787	ubiquitin-like protein transferase activ...	209	30	15.95	0.00161
Whole genes	Abdomen	3	GO:0016705	oxidoreductase activity, acting on paire...	67	10	5.11	0.0027
Whole genes	Abdomen	3	GO:0000976	transcription regulatory region sequence...	400	35	30.54	0.00401
Whole genes	Abdomen	3	GO:0032794	GTPase activating protein binding	20	6	1.53	0.00455
Whole genes	Abdomen	3	GO:0001882	nucleoside binding	125	18	9.54	0.00462
Whole genes	Abdomen	3	GO:0005548	phospholipid transporter activity	21	8	1.6	0.00512
Whole genes	Abdomen	3	GO:0043167	ion binding	1301	126	99.32	0.00717
Whole genes	Abdomen	3	GO:0019003	GDP binding	32	8	2.44	0.00751
Whole genes	Abdomen	3	GO:0005525	GTP binding	115	18	8.78	0.00942
Whole genes	Abdomen	3	GO:0005484	SNAP receptor activity	22	5	1.68	0.00984
Whole genes	Abdomen	4	GO:0022884	macromolecule transmembrane transporter ...	16	8	1.88	2.6e-5
Whole genes	Abdomen	4	GO:0016853	isomerase activity	102	25	12	6.6e-5
Whole genes	Abdomen	4	GO:0016538	cyclin-dependent protein serine/threonin...	20	8	2.35	9.6e-5
Whole genes	Abdomen	4	GO:0043236	laminin binding	11	7	1.29	1.1e-4
Whole genes	Abdomen	4	GO:0140318	protein transporter activity	12	6	1.41	3.1e-4
Whole genes	Abdomen	4	GO:0050840	extracellular matrix binding	18	8	2.12	7.2e-4
Whole genes	Abdomen	4	GO:0004222	metalloendopeptidase activity	50	12	5.88	7.5e-4
Whole genes	Abdomen	4	GO:0046625	sphingolipid binding	7	4	0.82	0.00123
Whole genes	Abdomen	4	GO:0008157	protein phosphatase 1 binding	28	8	3.3	0.00211
Whole genes	Abdomen	4	GO:0022829	wide pore channel activity	6	3	0.71	0.00246
Whole genes	Abdomen	4	GO:0015450	P-P-bond-hydrolysis-driven protein trans...	12	6	1.41	0.00257
Whole genes	Abdomen	4	GO:0005042	netrin receptor activity	6	4	0.71	0.00332
Whole genes	Abdomen	4	GO:0005518	collagen binding	29	10	3.41	0.00335
Whole genes	Abdomen	4	GO:0042887	amide transmembrane transporter activity	24	7	2.82	0.0042
Whole genes	Abdomen	4	GO:0008237	metallopeptidase activity	113	17	13.3	0.00548
Whole genes	Abdomen	4	GO:0015174	basic amino acid transmembrane transport...	9	4	1.06	0.00598
Whole genes	Abdomen	4	GO:0015095	magnesium ion transmembrane transporter ...	6	3	0.71	0.0062
Whole genes	Abdomen	4	GO:0003756	protein disulfide isomerase activity	16	6	1.88	0.00667
Whole genes	Abdomen	4	GO:0005102	signaling receptor binding	642	101	75.56	0.00776
Whole genes	Abdomen	4	GO:0043169	cation binding	698	88	82.15	0.00967
Whole genes	Abdomen	5	GO:0016491	oxidoreductase activity	511	67	26.22	7.2e-12
Whole genes	Abdomen	5	GO:0005215	transporter activity	809	84	41.51	7e-11
Whole genes	Abdomen	5	GO:0042302	structural constituent of cuticle	62	24	3.18	5.5e-10
Whole genes	Abdomen	5	GO:0005198	structural molecule activity	446	51	22.88	3.3e-8
Whole genes	Abdomen	5	GO:0003954	NADH dehydrogenase activity	43	20	2.21	1.2e-6
Whole genes	Abdomen	5	GO:0019829	ATPase-coupled cation transmembrane tran...	39	13	2	1.7e-4
Whole genes	Abdomen	5	GO:0008144	drug binding	394	28	20.21	2.7e-4
Whole genes	Abdomen	5	GO:0043492	ATPase activity, coupled to movement of ...	90	14	4.62	3.3e-4
Whole genes	Abdomen	5	GO:0016209	antioxidant activity	48	9	2.46	6.3e-4
Whole genes	Abdomen	5	GO:0005496	steroid binding	59	7	3.03	6.4e-4
Whole genes	Abdomen	5	GO:1901265	nucleoside phosphate binding	516	23	26.47	7.3e-4
Whole genes	Abdomen	5	GO:0009055	electron transfer activity	72	19	3.69	7.7e-4
Whole genes	Abdomen	5	GO:0016651	oxidoreductase activity, acting on NAD(P...	84	21	4.31	8.3e-4
Whole genes	Abdomen	5	GO:0043167	ion binding	1301	65	66.75	0.00106
Whole genes	Abdomen	5	GO:0015277	kainate selective glutamate receptor act...	10	4	0.51	0.00149
Whole genes	Abdomen	5	GO:0046933	proton-transporting ATP synthase activit...	6	4	0.31	0.00153
Whole genes	Abdomen	5	GO:0015078	proton transmembrane transporter activit...	107	25	5.49	0.00153
Whole genes	Abdomen	5	GO:0048037	cofactor binding	236	18	12.11	0.00165
Whole genes	Abdomen	5	GO:0016655	oxidoreductase activity, acting on NAD(P...	39	16	2	0.00167
Whole genes	Abdomen	5	GO:0015002	heme-copper terminal oxidase activity	16	7	0.82	0.00214
Whole genes	Abdomen	5	GO:0030594	neurotransmitter receptor activity	72	8	3.69	0.00258
Whole genes	Abdomen	5	GO:0009678	pyrophosphate hydrolysis-driven proton t...	16	7	0.82	0.00277
Whole genes	Abdomen	5	GO:0016769	transferase activity, transferring nitro...	17	4	0.87	0.00284
Whole genes	Abdomen	5	GO:0042625	ATPase-coupled ion transmembrane transpo...	53	13	2.72	0.00291
Whole genes	Abdomen	5	GO:0016675	oxidoreductase activity, acting on a hem...	17	7	0.87	0.00325
Whole genes	Abdomen	5	GO:0008061	chitin binding	29	6	1.49	0.00465
Whole genes	Abdomen	5	GO:0008066	glutamate receptor activity	18	4	0.92	0.00479
Whole genes	Abdomen	5	GO:0051117	ATPase binding	69	8	3.54	0.00488
Whole genes	Abdomen	5	GO:0016247	channel regulator activity	77	8	3.95	0.00535
Whole genes	Abdomen	5	GO:0003824	catalytic activity	3434	200	176.19	0.00644
Whole genes	Abdomen	5	GO:0042165	neurotransmitter binding	34	5	1.74	0.00648
Whole genes	Abdomen	5	GO:0101006	protein histidine phosphatase activity	8	2	0.41	0.00715
Whole genes	Abdomen	5	GO:0022849	glutamate-gated calcium ion channel acti...	9	4	0.46	0.00996
Whole genes	Abdomen	6	GO:0140098	catalytic activity, acting on RNA	281	81	28.48	6.6e-21
Whole genes	Abdomen	6	GO:1901363	heterocyclic compound binding	1889	297	191.49	3.9e-14
Whole genes	Abdomen	6	GO:0097159	organic cyclic compound binding	1944	298	197.06	1.5e-12
Whole genes	Abdomen	6	GO:0003723	RNA binding	667	160	67.61	3.9e-12
Whole genes	Abdomen	6	GO:0017056	structural constituent of nuclear pore	22	13	2.23	9.5e-9
Whole genes	Abdomen	6	GO:0016817	hydrolase activity, acting on acid anhyd...	519	74	52.61	8.6e-8
Whole genes	Abdomen	6	GO:0005488	binding	5003	567	507.15	1.4e-7
Whole genes	Abdomen	6	GO:0016875	ligase activity, forming carbon-oxygen b...	39	19	3.95	4.2e-7
Whole genes	Abdomen	6	GO:0043021	ribonucleoprotein complex binding	111	32	11.25	1e-5
Whole genes	Abdomen	6	GO:0050733	RS domain binding	5	5	0.51	3.8e-5
Whole genes	Abdomen	6	GO:0003712	transcription coregulator activity	337	56	34.16	4.3e-5
Whole genes	Abdomen	6	GO:0140142	nucleocytoplasmic carrier activity	8	5	0.81	4.4e-5
Whole genes	Abdomen	6	GO:0030515	snoRNA binding	28	16	2.84	1.2e-4
Whole genes	Abdomen	6	GO:0016741	transferase activity, transferring one-c...	140	30	14.19	1.2e-4
Whole genes	Abdomen	6	GO:0005048	signal sequence binding	31	8	3.14	2.1e-4
Whole genes	Abdomen	6	GO:0015399	primary active transmembrane transporter...	98	13	9.93	2.4e-4
Whole genes	Abdomen	6	GO:0005524	ATP binding	232	42	23.52	3.3e-4
Whole genes	Abdomen	6	GO:0016874	ligase activity	144	28	14.6	3.5e-4
Whole genes	Abdomen	6	GO:0004672	protein kinase activity	282	44	28.59	5.6e-4
Whole genes	Abdomen	6	GO:0008186	RNA-dependent ATPase activity	66	20	6.69	7e-4
Whole genes	Abdomen	6	GO:0042393	histone binding	125	26	12.67	8.2e-4
Whole genes	Abdomen	6	GO:0004386	helicase activity	105	27	10.64	0.00107
Whole genes	Abdomen	6	GO:0043168	anion binding	808	98	81.91	0.00135
Whole genes	Abdomen	6	GO:0051880	G-quadruplex DNA binding	6	4	0.61	0.0018600000000000001
Whole genes	Abdomen	6	GO:0019829	ATPase-coupled cation transmembrane tran...	39	6	3.95	0.00194
Whole genes	Abdomen	6	GO:0048365	Rac GTPase binding	32	8	3.24	0.00208
Whole genes	Abdomen	6	GO:0003676	nucleic acid binding	1414	237	143.34	0.00218
Whole genes	Abdomen	6	GO:0003743	translation initiation factor activity	42	14	4.26	0.00269
Whole genes	Abdomen	6	GO:0035639	purine ribonucleoside triphosphate bindi...	337	56	34.16	0.00298
Whole genes	Abdomen	6	GO:0051427	hormone receptor binding	119	22	12.06	0.00411
Whole genes	Abdomen	6	GO:0016772	transferase activity, transferring phosp...	496	70	50.28	0.00468
Whole genes	Abdomen	6	GO:0008308	voltage-gated anion channel activity	7	2	0.71	0.0047
Whole genes	Abdomen	6	GO:0044877	protein-containing complex binding	672	97	68.12	0.00474
Whole genes	Abdomen	6	GO:0140030	modification-dependent protein binding	80	17	8.11	0.0051
Whole genes	Abdomen	6	GO:0044183	protein folding chaperone	23	7	2.33	0.00613
Whole genes	Abdomen	6	GO:0030234	enzyme regulator activity	492	60	49.87	0.00668
Whole genes	Abdomen	6	GO:0051213	dioxygenase activity	42	8	4.26	0.00677
Whole genes	Abdomen	6	GO:0045182	translation regulator activity	104	19	10.54	0.00772
Whole genes	Abdomen	6	GO:0032553	ribonucleotide binding	397	61	40.24	0.00891
Exons	Abdomen	1	GO:0008092	cytoskeletal protein binding	516	5	1.14	0.0064
Exons	Abdomen	3	GO:0030553	cGMP binding	6	1	0	0.0074
Exons	Abdomen	4	GO:0005488	binding	5003	53	40.82	1.6e-4
Exons	Abdomen	4	GO:0140297	DNA-binding transcription factor binding	253	13	2.06	1.7e-4
Exons	Abdomen	4	GO:0140030	modification-dependent protein binding	80	6	0.65	2.4e-4
Exons	Abdomen	4	GO:0003682	chromatin binding	397	12	3.24	7e-4
Exons	Abdomen	4	GO:0019213	deacetylase activity	38	3	0.31	0.00109
Exons	Abdomen	4	GO:0003712	transcription coregulator activity	337	10	2.75	0.00116
Exons	Abdomen	4	GO:0035613	RNA stem-loop binding	19	3	0.16	0.00208
Exons	Abdomen	4	GO:0008134	transcription factor binding	488	13	3.98	0.00212
Exons	Abdomen	4	GO:0002039	p53 binding	50	4	0.41	0.00227
Exons	Abdomen	4	GO:0042393	histone binding	125	6	1.02	0.00256
Exons	Abdomen	4	GO:0033558	protein deacetylase activity	27	3	0.22	0.00275
Exons	Abdomen	4	GO:0017056	structural constituent of nuclear pore	22	3	0.18	0.00322
Exons	Abdomen	4	GO:0044877	protein-containing complex binding	672	14	5.48	0.00842
Exons	Abdomen	4	GO:0070840	dynein complex binding	22	3	0.18	0.00879
Exons	Abdomen	4	GO:0016817	hydrolase activity, acting on acid anhyd...	519	7	4.23	0.00946
Exons	Abdomen	5	GO:0005488	binding	5003	43	32.52	2.5e-4
Exons	Abdomen	5	GO:0003727	single-stranded RNA binding	74	5	0.48	6.3e-4
Exons	Abdomen	5	GO:0004672	protein kinase activity	282	7	1.83	0.00167
Exons	Abdomen	5	GO:0140110	transcription regulator activity	797	12	5.18	0.00402
Exons	Abdomen	5	GO:0003729	mRNA binding	247	7	1.61	0.00493
Exons	Abdomen	5	GO:0000287	magnesium ion binding	112	3	0.73	0.00517
Exons	Abdomen	5	GO:0017160	Ral GTPase binding	15	3	0.1	0.00535
Exons	Abdomen	5	GO:0003682	chromatin binding	397	9	2.58	0.00566
Exons	Abdomen	5	GO:0070717	poly-purine tract binding	28	5	0.18	0.0061
Exons	Abdomen	5	GO:0043168	anion binding	808	10	5.25	0.00836
Exons	Abdomen	5	GO:0140096	catalytic activity, acting on a protein	1150	10	7.47	0.00869
Exons	Abdomen	6	GO:0008144	drug binding	394	6	0.87	6.2e-4
Exons	Abdomen	6	GO:0043531	ADP binding	38	3	0.08	9e-4
Exons	Abdomen	6	GO:0031420	alkali metal ion binding	14	2	0.03	0.00131
Exons	Abdomen	6	GO:0050998	nitric-oxide synthase binding	14	2	0.03	0.00189
Exons	Abdomen	6	GO:0043548	phosphatidylinositol 3-kinase binding	22	2	0.05	0.00205
Exons	Abdomen	6	GO:0005085	guanyl-nucleotide exchange factor activi...	125	3	0.28	0.0028
Exons	Abdomen	6	GO:0097367	carbohydrate derivative binding	534	6	1.18	0.00309
Exons	Abdomen	6	GO:0030506	ankyrin binding	13	2	0.03	0.00342
Exons	Abdomen	6	GO:0051117	ATPase binding	69	3	0.15	0.00347
Exons	Abdomen	6	GO:0043394	proteoglycan binding	33	2	0.07	0.005
Exons	Abdomen	6	GO:0043395	heparan sulfate proteoglycan binding	20	2	0.04	0.00547
Exons	Abdomen	6	GO:0008554	sodium transmembrane transporter activit...	11	2	0.02	0.00582
Exons	Abdomen	6	GO:1901265	nucleoside phosphate binding	516	5	1.14	0.00608
Exons	Abdomen	6	GO:0008556	potassium transmembrane transporter acti...	11	2	0.02	0.0077
Exons	Abdomen	6	GO:0035639	purine ribonucleoside triphosphate bindi...	337	5	0.75	0.00956
Exons	Abdomen	7	GO:0097677	STAT family protein binding	5	1	0	0.0013
Exons	Abdomen	8	GO:0046906	tetrapyrrole binding	40	2	0.11	0.0024
Exons	Abdomen	8	GO:0005198	structural molecule activity	446	5	1.23	0.0062
Exons	Abdomen	8	GO:0008092	cytoskeletal protein binding	516	5	1.43	0.0064
Exons	Abdomen	8	GO:0003779	actin binding	194	5	0.54	0.0073
Exons	Abdomen	8	GO:0098531	ligand-activated transcription factor ac...	31	2	0.09	0.008
Exons	Abdomen	9	GO:0008092	cytoskeletal protein binding	516	6	0.93	3.6e-4
Exons	Abdomen	9	GO:0016817	hydrolase activity, acting on acid anhyd...	519	6	0.93	0.00156
Events	Head	1	GO:0005488	binding	5003	265	231.78	2.1e-5
Events	Head	1	GO:0140098	catalytic activity, acting on RNA	281	26	13.02	3.2e-4
Events	Head	1	GO:0019213	deacetylase activity	38	7	1.76	4.6e-4
Events	Head	1	GO:0002039	p53 binding	50	9	2.32	0.00148
Events	Head	1	GO:0033558	protein deacetylase activity	27	6	1.25	0.00156
Events	Head	1	GO:0043168	anion binding	808	52	37.43	0.00233
Events	Head	1	GO:0008013	beta-catenin binding	65	10	3.01	0.0028
Events	Head	1	GO:0016840	carbon-nitrogen lyase activity	8	2	0.37	0.00334
Events	Head	1	GO:0008234	cysteine-type peptidase activity	81	5	3.75	0.00354
Events	Head	1	GO:0008134	transcription factor binding	488	41	22.61	0.00363
Events	Head	1	GO:0050733	RS domain binding	5	3	0.23	0.00436
Events	Head	1	GO:0070016	armadillo repeat domain binding	5	3	0.23	0.00436
Events	Head	1	GO:0070878	primary miRNA binding	10	4	0.46	0.00487
Events	Head	1	GO:0008190	eukaryotic initiation factor 4E binding	11	4	0.51	0.005
Events	Head	1	GO:0003723	RNA binding	667	52	30.9	0.00526
Events	Head	1	GO:0008046	axon guidance receptor activity	7	2	0.32	0.00663
Events	Head	1	GO:1990837	sequence-specific double-stranded DNA bi...	429	27	19.87	0.0085
Events	Head	1	GO:0048156	tau protein binding	12	4	0.56	0.00891
Events	Head	1	GO:0019904	protein domain specific binding	483	39	22.38	0.00903
Events	Head	1	GO:0035091	phosphatidylinositol binding	140	15	6.49	0.0098
Events	Head	1	GO:0016810	hydrolase activity, acting on carbon-nit...	96	9	4.45	0.00985
Events	Head	2	GO:0005488	binding	5003	201	171.59	1.3e-5
Events	Head	2	GO:0030507	spectrin binding	19	6	0.65	2e-4
Events	Head	2	GO:0008307	structural constituent of muscle	36	7	1.23	8.7e-4
Events	Head	2	GO:0032036	myosin heavy chain binding	10	3	0.34	0.00136
Events	Head	2	GO:0003723	RNA binding	667	40	22.88	0.00374
Events	Head	2	GO:0015399	primary active transmembrane transporter...	98	8	3.36	0.00382
Events	Head	2	GO:0005515	protein binding	3788	168	129.92	0.0039
Events	Head	2	GO:0008173	RNA methyltransferase activity	42	5	1.44	0.00639
Events	Head	2	GO:0043028	cysteine-type endopeptidase regulator ac...	14	3	0.48	0.00684
Events	Head	2	GO:0008092	cytoskeletal protein binding	516	34	17.7	0.00967
Events	Head	3	GO:0008092	cytoskeletal protein binding	516	32	14.13	2e-4
Events	Head	3	GO:0005488	binding	5003	159	136.99	2.5e-4
Events	Head	3	GO:0003729	mRNA binding	247	22	6.76	7.3e-4
Events	Head	3	GO:0048306	calcium-dependent protein binding	38	6	1.04	0.00133
Events	Head	3	GO:0005198	structural molecule activity	446	23	12.21	0.00238
Events	Head	3	GO:0051139	metal ion:proton antiporter activity	16	3	0.44	0.0027
Events	Head	3	GO:0019904	protein domain specific binding	483	27	13.23	0.00344
Events	Head	3	GO:0036002	pre-mRNA binding	34	6	0.93	0.00534
Events	Head	3	GO:0003723	RNA binding	667	34	18.26	0.00544
Events	Head	3	GO:0008157	protein phosphatase 1 binding	28	4	0.77	0.00643
Events	Head	3	GO:0008307	structural constituent of muscle	36	6	0.99	0.00665
Events	Head	3	GO:0022821	potassium ion antiporter activity	16	3	0.44	0.00908
Events	Head	4	GO:0008092	cytoskeletal protein binding	516	42	11.13	2.7e-11
Events	Head	4	GO:0050839	cell adhesion molecule binding	130	16	2.8	5.1e-7
Events	Head	4	GO:0008022	protein C-terminus binding	176	17	3.8	6.9e-6
Events	Head	4	GO:0051015	actin filament binding	83	15	1.79	9.6e-6
Events	Head	4	GO:0044877	protein-containing complex binding	672	34	14.5	1.1e-5
Events	Head	4	GO:0005198	structural molecule activity	446	24	9.62	2.6e-5
Events	Head	4	GO:0005515	protein binding	3788	108	81.72	5e-5
Events	Head	4	GO:0003779	actin binding	194	28	4.19	6.6e-5
Events	Head	4	GO:0008307	structural constituent of muscle	36	8	0.78	2.4e-4
Events	Head	4	GO:0005178	integrin binding	58	9	1.25	4.9e-4
Events	Head	4	GO:0019900	kinase binding	496	30	10.7	6.9e-4
Events	Head	4	GO:0019904	protein domain specific binding	483	26	10.42	7.8e-4
Events	Head	4	GO:0030898	actin-dependent ATPase activity	17	4	0.37	0.00115
Events	Head	4	GO:0005244	voltage-gated ion channel activity	58	5	1.25	0.00262
Events	Head	4	GO:0043548	phosphatidylinositol 3-kinase binding	22	4	0.47	0.00308
Events	Head	4	GO:0005543	phospholipid binding	212	13	4.57	0.00348
Events	Head	4	GO:0002151	G-quadruplex RNA binding	6	2	0.13	0.00358
Events	Head	4	GO:0051010	microtubule plus-end binding	12	4	0.26	0.00456
Events	Head	4	GO:0044325	ion channel binding	58	6	1.25	0.00567
Events	Head	4	GO:0016772	transferase activity, transferring phosp...	496	21	10.7	0.00747
Events	Head	4	GO:0022832	voltage-gated channel activity	58	5	1.25	0.0092
Events	Head	4	GO:0000146	microfilament motor activity	19	4	0.41	0.00983
Events	Head	5	GO:0050839	cell adhesion molecule binding	130	20	4.12	6.5e-8
Events	Head	5	GO:0005488	binding	5003	183	158.44	1.5e-4
Events	Head	5	GO:0003779	actin binding	194	18	6.14	3.7e-4
Events	Head	5	GO:0005178	integrin binding	58	9	1.84	6.7e-4
Events	Head	5	GO:0008429	phosphatidylethanolamine binding	5	3	0.16	0.0017
Events	Head	5	GO:0008022	protein C-terminus binding	176	15	5.57	0.00281
Events	Head	5	GO:0140097	catalytic activity, acting on DNA	146	11	4.62	0.00357
Events	Head	5	GO:0004653	polypeptide N-acetylgalactosaminyltransf...	10	3	0.32	0.00451
Events	Head	5	GO:0019904	protein domain specific binding	483	30	15.3	0.00461
Events	Head	5	GO:0002020	protease binding	77	8	2.44	0.00536
Events	Head	5	GO:0016594	glycine binding	10	3	0.32	0.00561
Events	Head	5	GO:0030507	spectrin binding	19	4	0.6	0.00636
Events	Head	5	GO:1901681	sulfur compound binding	93	9	2.95	0.00655
Events	Head	5	GO:0005198	structural molecule activity	446	24	14.12	0.00725
Events	Head	5	GO:0005200	structural constituent of cytoskeleton	59	8	1.87	0.00775
Events	Head	5	GO:0070325	lipoprotein particle receptor binding	20	4	0.63	0.00868
Events	Head	5	GO:0016423	tRNA (guanine) methyltransferase activit...	7	2	0.22	0.00917
Events	Head	6	GO:0008092	cytoskeletal protein binding	516	32	9.99	1.6e-7
Events	Head	6	GO:0003779	actin binding	194	25	3.76	1.7e-6
Events	Head	6	GO:0008307	structural constituent of muscle	36	10	0.7	1.8e-6
Events	Head	6	GO:0005198	structural molecule activity	446	23	8.64	1.3e-5
Events	Head	6	GO:0051015	actin filament binding	83	13	1.61	3.6e-5
Events	Head	6	GO:0005245	voltage-gated calcium channel activity	16	4	0.31	5e-4
Events	Head	6	GO:0050839	cell adhesion molecule binding	130	9	2.52	0.0039
Events	Head	6	GO:0016817	hydrolase activity, acting on acid anhyd...	519	15	10.05	0.004
Events	Head	6	GO:0005488	binding	5003	111	96.86	0.0047
Events	Head	6	GO:0044877	protein-containing complex binding	672	25	13.01	0.0055
Events	Head	6	GO:0001069	regulatory region RNA binding	8	2	0.15	0.0083
Events	Head	6	GO:0004653	polypeptide N-acetylgalactosaminyltransf...	10	2	0.19	0.0086
Events	Head	6	GO:0008022	protein C-terminus binding	176	10	3.41	0.0096
Events	Head	6	GO:0015605	organophosphate ester transmembrane tran...	20	3	0.39	0.0097
Events	Head	7	GO:0005488	binding	5003	269	223.48	2.5e-9
Events	Head	7	GO:0008022	protein C-terminus binding	176	24	7.86	2.9e-5
Events	Head	7	GO:0019213	deacetylase activity	38	7	1.7	5.6e-4
Events	Head	7	GO:0072341	modified amino acid binding	37	8	1.65	6.2e-4
Events	Head	7	GO:0140110	transcription regulator activity	797	54	35.6	0.00102
Events	Head	7	GO:0008134	transcription factor binding	488	43	21.8	0.00109
Events	Head	7	GO:0033558	protein deacetylase activity	27	6	1.21	0.00204
Events	Head	7	GO:1901363	heterocyclic compound binding	1889	124	84.38	0.00249
Events	Head	7	GO:0036002	pre-mRNA binding	34	8	1.52	0.00296
Events	Head	7	GO:0003729	mRNA binding	247	29	11.03	0.00327
Events	Head	7	GO:0050733	RS domain binding	5	3	0.22	0.00404
Events	Head	7	GO:0070063	RNA polymerase binding	42	8	1.88	0.0041
Events	Head	7	GO:0008200	ion channel inhibitor activity	17	5	0.76	0.00513
Events	Head	7	GO:0002039	p53 binding	50	8	2.23	0.00573
Events	Head	7	GO:0003712	transcription coregulator activity	337	32	15.05	0.007
Events	Head	7	GO:0097159	organic cyclic compound binding	1944	124	86.84	0.0077
Whole genes	Head	1	GO:0008236	serine-type peptidase activity	136	26	10.38	1.9e-6
Whole genes	Head	1	GO:0016825	hydrolase activity, acting on acid phosp...	141	26	10.76	1.9e-5
Whole genes	Head	1	GO:0042302	structural constituent of cuticle	62	11	4.73	5.7e-5
Whole genes	Head	1	GO:0038187	pattern recognition receptor activity	13	6	0.99	9.6e-5
Whole genes	Head	1	GO:0042834	peptidoglycan binding	17	8	1.3	1.1e-4
Whole genes	Head	1	GO:0061783	peptidoglycan muralytic activity	9	5	0.69	3.3e-4
Whole genes	Head	1	GO:0003677	DNA binding	840	78	64.12	7e-4
Whole genes	Head	1	GO:0070888	E-box binding	26	9	1.98	7e-4
Whole genes	Head	1	GO:0031208	POZ domain binding	8	4	0.61	0.00105
Whole genes	Head	1	GO:0097367	carbohydrate derivative binding	534	60	40.76	0.00164
Whole genes	Head	1	GO:0071814	protein-lipid complex binding	5	3	0.38	0.0018
Whole genes	Head	1	GO:0005201	extracellular matrix structural constitu...	20	5	1.53	0.00215
Whole genes	Head	1	GO:0005496	steroid binding	59	12	4.5	0.00228
Whole genes	Head	1	GO:0015020	glucuronosyltransferase activity	42	11	3.21	0.00232
Whole genes	Head	1	GO:0016653	oxidoreductase activity, acting on NAD(P...	5	2	0.38	0.00287
Whole genes	Head	1	GO:0001067	regulatory region nucleic acid binding	468	48	35.73	0.00351
Whole genes	Head	1	GO:0030246	carbohydrate binding	82	14	6.26	0.00386
Whole genes	Head	1	GO:0016757	transferase activity, transferring glyco...	168	24	12.82	0.00464
Whole genes	Head	1	GO:0031406	carboxylic acid binding	112	18	8.55	0.00485
Whole genes	Head	1	GO:0140110	transcription regulator activity	797	80	60.84	0.00527
Whole genes	Head	1	GO:0005149	interleukin-1 receptor binding	7	3	0.53	0.00554
Whole genes	Head	1	GO:0003823	antigen binding	16	5	1.22	0.0059
Whole genes	Head	1	GO:0001530	lipopolysaccharide binding	18	6	1.37	0.00651
Whole genes	Head	1	GO:0005319	lipid transporter activity	69	10	5.27	0.00676
Whole genes	Head	1	GO:0036094	small molecule binding	676	69	51.6	0.00839
Whole genes	Head	2	GO:0051020	GTPase binding	361	58	24.41	4.6e-6
Whole genes	Head	2	GO:0008092	cytoskeletal protein binding	516	65	34.89	5.3e-6
Whole genes	Head	2	GO:0030507	spectrin binding	19	9	1.28	1.1e-5
Whole genes	Head	2	GO:0005215	transporter activity	809	84	54.71	2.6e-5
Whole genes	Head	2	GO:0008324	cation transmembrane transporter activit...	384	63	25.97	2.7e-5
Whole genes	Head	2	GO:0019899	enzyme binding	1401	136	94.74	4e-5
Whole genes	Head	2	GO:0098772	molecular function regulator	710	75	48.01	4.3e-5
Whole genes	Head	2	GO:0008289	lipid binding	330	41	22.32	1.8e-4
Whole genes	Head	2	GO:0001786	phosphatidylserine binding	15	8	1.01	1.8e-4
Whole genes	Head	2	GO:0005244	voltage-gated ion channel activity	58	17	3.92	2.6e-4
Whole genes	Head	2	GO:0022843	voltage-gated cation channel activity	51	17	3.45	2.9e-4
Whole genes	Head	2	GO:1901265	nucleoside phosphate binding	516	39	34.89	7e-4
Whole genes	Head	2	GO:0015075	ion transmembrane transporter activity	571	72	38.61	9.6e-4
Whole genes	Head	2	GO:0022890	inorganic cation transmembrane transport...	369	60	24.95	0.00102
Whole genes	Head	2	GO:0005516	calmodulin binding	75	14	5.07	0.00103
Whole genes	Head	2	GO:0015318	inorganic molecular entity transmembrane...	533	69	36.04	0.00111
Whole genes	Head	2	GO:0004568	chitinase activity	17	4	1.15	0.0018600000000000001
Whole genes	Head	2	GO:0005543	phospholipid binding	212	32	14.34	0.00212
Whole genes	Head	2	GO:0017075	syntaxin-1 binding	14	7	0.95	0.00223
Whole genes	Head	2	GO:0070273	phosphatidylinositol-4-phosphate binding	17	8	1.15	0.00238
Whole genes	Head	2	GO:0016701	oxidoreductase activity, acting on singl...	16	5	1.08	0.00249
Whole genes	Head	2	GO:0008607	phosphorylase kinase regulator activity	6	3	0.41	0.00336
Whole genes	Head	2	GO:0072341	modified amino acid binding	37	8	2.5	0.00345
Whole genes	Head	2	GO:0005509	calcium ion binding	172	23	11.63	0.00345
Whole genes	Head	2	GO:0022832	voltage-gated channel activity	58	17	3.92	0.00375
Whole genes	Head	2	GO:0043178	alcohol binding	40	9	2.71	0.00394
Whole genes	Head	2	GO:0005085	guanyl-nucleotide exchange factor activi...	125	24	8.45	0.0042
Whole genes	Head	2	GO:0043167	ion binding	1301	113	87.98	0.00426
Whole genes	Head	2	GO:0022836	gated channel activity	145	26	9.81	0.00462
Whole genes	Head	2	GO:0043492	ATPase activity, coupled to movement of ...	90	14	6.09	0.00468
Whole genes	Head	2	GO:0042578	phosphoric ester hydrolase activity	201	17	13.59	0.00551
Whole genes	Head	2	GO:0004300	enoyl-CoA hydratase activity	6	3	0.41	0.00684
Whole genes	Head	2	GO:0016746	transferase activity, transferring acyl ...	138	15	9.33	0.00695
Whole genes	Head	2	GO:0050839	cell adhesion molecule binding	130	18	8.79	0.00697
Whole genes	Head	2	GO:0005200	structural constituent of cytoskeleton	59	8	3.99	0.00775
Whole genes	Head	2	GO:0071949	FAD binding	19	6	1.28	0.00793
Whole genes	Head	3	GO:0140110	transcription regulator activity	797	141	84.76	1.1e-10
Whole genes	Head	3	GO:0005488	binding	5003	596	532.06	3.8e-8
Whole genes	Head	3	GO:0003677	DNA binding	840	137	89.33	1e-5
Whole genes	Head	3	GO:0008641	ubiquitin-like modifier activating enzym...	9	5	0.96	2.9e-4
Whole genes	Head	3	GO:0005200	structural constituent of cytoskeleton	59	10	6.27	3.5e-4
Whole genes	Head	3	GO:0008201	heparin binding	29	9	3.08	5.2e-4
Whole genes	Head	3	GO:0003676	nucleic acid binding	1414	186	150.38	6.6e-4
Whole genes	Head	3	GO:0005539	glycosaminoglycan binding	57	13	6.06	0.00149
Whole genes	Head	3	GO:0008094	DNA-dependent ATPase activity	64	12	6.81	0.00188
Whole genes	Head	3	GO:0019787	ubiquitin-like protein transferase activ...	209	33	22.23	0.00206
Whole genes	Head	3	GO:0016853	isomerase activity	102	19	10.85	0.00219
Whole genes	Head	3	GO:0061578	Lys63-specific deubiquitinase activity	7	3	0.74	0.00247
Whole genes	Head	3	GO:1901618	organic hydroxy compound transmembrane t...	19	5	2.02	0.00361
Whole genes	Head	3	GO:0005042	netrin receptor activity	6	4	0.64	0.00373
Whole genes	Head	3	GO:0042974	retinoic acid receptor binding	13	6	1.38	0.00503
Whole genes	Head	3	GO:0005515	protein binding	3788	476	402.84	0.00613
Whole genes	Head	3	GO:0080025	phosphatidylinositol-3,5-bisphosphate bi...	17	4	1.81	0.00648
Whole genes	Head	3	GO:0140097	catalytic activity, acting on DNA	146	23	15.53	0.00728
Whole genes	Head	3	GO:0043236	laminin binding	11	5	1.17	0.00739
Whole genes	Head	3	GO:0046875	ephrin receptor binding	22	8	2.34	0.00756
Whole genes	Head	3	GO:0004532	exoribonuclease activity	32	9	3.4	0.00861
Whole genes	Head	4	GO:0016491	oxidoreductase activity	511	107	50.95	2e-15
Whole genes	Head	4	GO:0042302	structural constituent of cuticle	62	34	6.18	1.3e-12
Whole genes	Head	4	GO:1901265	nucleoside phosphate binding	516	72	51.45	1.4e-12
Whole genes	Head	4	GO:0005215	transporter activity	809	137	80.67	4.5e-11
Whole genes	Head	4	GO:0030594	neurotransmitter receptor activity	72	29	7.18	5.4e-10
Whole genes	Head	4	GO:0043167	ion binding	1301	162	129.72	1.2e-8
Whole genes	Head	4	GO:0005198	structural molecule activity	446	82	44.47	1.5e-8
Whole genes	Head	4	GO:0042165	neurotransmitter binding	34	14	3.39	2.6e-7
Whole genes	Head	4	GO:0008092	cytoskeletal protein binding	516	72	51.45	5.1e-7
Whole genes	Head	4	GO:0016247	channel regulator activity	77	21	7.68	1e-6
Whole genes	Head	4	GO:0036094	small molecule binding	676	92	67.4	1.3e-6
Whole genes	Head	4	GO:0048037	cofactor binding	236	42	23.53	2.5e-6
Whole genes	Head	4	GO:0003954	NADH dehydrogenase activity	43	26	4.29	1.4e-5
Whole genes	Head	4	GO:0005516	calmodulin binding	75	18	7.48	1.6e-5
Whole genes	Head	4	GO:0016651	oxidoreductase activity, acting on NAD(P...	84	32	8.38	5.4e-5
Whole genes	Head	4	GO:0050998	nitric-oxide synthase binding	14	7	1.4	6.6e-5
Whole genes	Head	4	GO:0051015	actin filament binding	83	20	8.28	7.8e-5
Whole genes	Head	4	GO:0008066	glutamate receptor activity	18	10	1.79	9.1e-5
Whole genes	Head	4	GO:0008307	structural constituent of muscle	36	16	3.59	1.4e-4
Whole genes	Head	4	GO:0022857	transmembrane transporter activity	677	128	67.5	2.1e-4
Whole genes	Head	4	GO:0008144	drug binding	394	54	39.29	2.4e-4
Whole genes	Head	4	GO:0046933	proton-transporting ATP synthase activit...	6	5	0.6	6.4e-4
Whole genes	Head	4	GO:0005216	ion channel activity	225	56	22.43	6.6e-4
Whole genes	Head	4	GO:0043492	ATPase activity, coupled to movement of ...	90	16	8.97	9.5e-4
Whole genes	Head	4	GO:0009055	electron transfer activity	72	26	7.18	9.5e-4
Whole genes	Head	4	GO:0051378	serotonin binding	7	4	0.7	0.00121
Whole genes	Head	4	GO:0008324	cation transmembrane transporter activit...	384	83	38.29	0.00141
Whole genes	Head	4	GO:0008227	G protein-coupled amine receptor activit...	27	11	2.69	0.00152
Whole genes	Head	4	GO:0099589	serotonin receptor activity	7	5	0.7	0.00164
Whole genes	Head	4	GO:0015002	heme-copper terminal oxidase activity	16	9	1.6	0.00174
Whole genes	Head	4	GO:0070405	ammonium ion binding	33	11	3.29	0.00206
Whole genes	Head	4	GO:0008603	cAMP-dependent protein kinase regulator ...	7	3	0.7	0.00214
Whole genes	Head	4	GO:0097367	carbohydrate derivative binding	534	64	53.24	0.00253
Whole genes	Head	4	GO:0043176	amine binding	8	4	0.8	0.0028
Whole genes	Head	4	GO:0060089	molecular transducer activity	349	51	34.8	0.00305
Whole genes	Head	4	GO:0016675	oxidoreductase activity, acting on a hem...	17	9	1.7	0.00306
Whole genes	Head	4	GO:0005343	organic acid:sodium symporter activity	15	7	1.5	0.00365
Whole genes	Head	4	GO:0034236	protein kinase A catalytic subunit bindi...	9	4	0.9	0.00401
Whole genes	Head	4	GO:0004143	diacylglycerol kinase activity	8	4	0.8	0.0042
Whole genes	Head	4	GO:0070279	vitamin B6 binding	23	6	2.29	0.0046
Whole genes	Head	4	GO:0097493	structural molecule activity conferring ...	5	4	0.5	0.00462
Whole genes	Head	4	GO:0005267	potassium channel activity	51	21	5.09	0.00472
Whole genes	Head	4	GO:0005416	amino acid:cation symporter activity	13	6	1.3	0.00515
Whole genes	Head	4	GO:0050660	flavin adenine dinucleotide binding	51	13	5.09	0.00515
Whole genes	Head	4	GO:0004129	cytochrome-c oxidase activity	16	9	1.6	0.00518
Whole genes	Head	4	GO:0070300	phosphatidic acid binding	14	5	1.4	0.00518
Whole genes	Head	4	GO:0016655	oxidoreductase activity, acting on NAD(P...	39	21	3.89	0.00535
Whole genes	Head	4	GO:0044325	ion channel binding	58	11	5.78	0.00552
Whole genes	Head	4	GO:0022803	passive transmembrane transporter activi...	234	57	23.33	0.00618
Whole genes	Head	4	GO:0022890	inorganic cation transmembrane transport...	369	83	36.79	0.00649
Whole genes	Head	4	GO:0051540	metal cluster binding	21	6	2.09	0.00676
Whole genes	Head	4	GO:0016776	phosphotransferase activity, phosphate g...	34	8	3.39	0.00839
Whole genes	Head	4	GO:0005244	voltage-gated ion channel activity	58	18	5.78	0.00886
Whole genes	Head	4	GO:0009881	photoreceptor activity	14	6	1.4	0.00919
Whole genes	Head	4	GO:0016769	transferase activity, transferring nitro...	17	5	1.7	0.00957
Whole genes	Head	4	GO:0005261	cation channel activity	170	47	16.95	0.00963
Whole genes	Head	4	GO:0003730	mRNA 3'-UTR binding	63	6	6.28	0.00976
Whole genes	Head	4	GO:0015277	kainate selective glutamate receptor act...	10	7	1	0.00994
Whole genes	Head	5	GO:0005488	binding	5003	545	471.17	1.7e-11
Whole genes	Head	5	GO:0003723	RNA binding	667	125	62.82	2.3e-8
Whole genes	Head	5	GO:0016817	hydrolase activity, acting on acid anhyd...	519	69	48.88	1.2e-5
Whole genes	Head	5	GO:0017056	structural constituent of nuclear pore	22	9	2.07	5e-5
Whole genes	Head	5	GO:0140098	catalytic activity, acting on RNA	281	44	26.46	6.6e-5
Whole genes	Head	5	GO:0045182	translation regulator activity	104	23	9.79	7.6e-5
Whole genes	Head	5	GO:0036402	proteasome-activating ATPase activity	6	5	0.57	2.8e-4
Whole genes	Head	5	GO:0140030	modification-dependent protein binding	80	20	7.53	3.2e-4
Whole genes	Head	5	GO:0016875	ligase activity, forming carbon-oxygen b...	39	11	3.67	6e-4
Whole genes	Head	5	GO:0017076	purine nucleotide binding	395	57	37.2	9.5e-4
Whole genes	Head	5	GO:0140142	nucleocytoplasmic carrier activity	8	4	0.75	0.00109
Whole genes	Head	5	GO:0005524	ATP binding	232	35	21.85	0.00115
Whole genes	Head	5	GO:0032182	ubiquitin-like protein binding	65	16	6.12	0.00151
Whole genes	Head	5	GO:0050733	RS domain binding	5	4	0.47	0.00153
Whole genes	Head	5	GO:0042625	ATPase-coupled ion transmembrane transpo...	53	7	4.99	0.00278
Whole genes	Head	5	GO:0016740	transferase activity	1287	136	121.21	0.00294
Whole genes	Head	5	GO:0140096	catalytic activity, acting on a protein	1150	123	108.3	0.00351
Whole genes	Head	5	GO:1901363	heterocyclic compound binding	1889	235	177.9	0.00377
Whole genes	Head	5	GO:0008308	voltage-gated anion channel activity	7	3	0.66	0.00458
Whole genes	Head	5	GO:0003676	nucleic acid binding	1414	190	133.17	0.00461
Whole genes	Head	5	GO:0090079	translation regulator activity, nucleic ...	89	21	8.38	0.00485
Whole genes	Head	5	GO:0140296	general transcription initiation factor ...	44	12	4.14	0.00492
Whole genes	Head	5	GO:0016667	oxidoreductase activity, acting on a sul...	45	6	4.24	0.00504
Whole genes	Head	5	GO:0015399	primary active transmembrane transporter...	98	9	9.23	0.00591
Whole genes	Head	5	GO:0030234	enzyme regulator activity	492	69	46.34	0.00652
Whole genes	Head	5	GO:0015103	inorganic anion transmembrane transporte...	76	9	7.16	0.00757
Whole genes	Head	5	GO:0004722	protein serine/threonine phosphatase act...	45	9	4.24	0.0083
Whole genes	Head	5	GO:0097110	scaffold protein binding	45	11	4.24	0.00853
Whole genes	Head	5	GO:0097159	organic cyclic compound binding	1944	238	183.08	0.00856
Whole genes	Head	5	GO:0042393	histone binding	125	23	11.77	0.00941
Whole genes	Head	5	GO:0016409	palmitoyltransferase activity	16	4	1.51	0.00943
Whole genes	Head	5	GO:0016417	S-acyltransferase activity	16	4	1.51	0.00943
Whole genes	Head	6	GO:0005198	structural molecule activity	446	80	46.81	6.5e-7
Whole genes	Head	6	GO:0061650	ubiquitin-like protein conjugating enzym...	29	10	3.04	1.2e-5
Whole genes	Head	6	GO:0003723	RNA binding	667	85	70.01	1.4e-5
Whole genes	Head	6	GO:0022884	macromolecule transmembrane transporter ...	16	8	1.68	3.3e-5
Whole genes	Head	6	GO:0003735	structural constituent of ribosome	146	42	15.32	4.2e-5
Whole genes	Head	6	GO:0044183	protein folding chaperone	23	10	2.41	4.9e-5
Whole genes	Head	6	GO:0140318	protein transporter activity	12	7	1.26	6.2e-5
Whole genes	Head	6	GO:0015450	P-P-bond-hydrolysis-driven protein trans...	12	7	1.26	2.5e-4
Whole genes	Head	6	GO:0061631	ubiquitin conjugating enzyme activity	26	8	2.73	5.3e-4
Whole genes	Head	6	GO:0090079	translation regulator activity, nucleic ...	89	18	9.34	7.8e-4
Whole genes	Head	6	GO:0140101	catalytic activity, acting on a tRNA	88	15	9.24	9.9e-4
Whole genes	Head	6	GO:0043021	ribonucleoprotein complex binding	111	25	11.65	0.00218
Whole genes	Head	6	GO:0016746	transferase activity, transferring acyl ...	138	25	14.49	0.00225
Whole genes	Head	6	GO:0004812	aminoacyl-tRNA ligase activity	39	12	4.09	0.0026
Whole genes	Head	6	GO:0004222	metalloendopeptidase activity	50	10	5.25	0.00283
Whole genes	Head	6	GO:0034513	box H/ACA snoRNA binding	5	3	0.52	0.00305
Whole genes	Head	6	GO:0004129	cytochrome-c oxidase activity	16	5	1.68	0.00384
Whole genes	Head	6	GO:0042887	amide transmembrane transporter activity	24	7	2.52	0.00504
Whole genes	Head	6	GO:1901505	carbohydrate derivative transmembrane tr...	24	7	2.52	0.00504
Whole genes	Head	6	GO:0016874	ligase activity	144	25	15.11	0.00578
Whole genes	Head	6	GO:0015932	nucleobase-containing compound transmemb...	31	8	3.25	0.00618
Whole genes	Head	6	GO:0015095	magnesium ion transmembrane transporter ...	6	3	0.63	0.00736
Whole genes	Head	6	GO:0005227	calcium activated cation channel activit...	10	3	1.05	0.00759
Whole genes	Head	6	GO:0044877	protein-containing complex binding	672	89	70.54	0.00831
Whole genes	Head	7	GO:0003735	structural constituent of ribosome	146	71	22.43	1.3e-16
Whole genes	Head	7	GO:0005488	binding	5003	878	768.68	1.2e-15
Whole genes	Head	7	GO:1901363	heterocyclic compound binding	1889	424	290.23	1.5e-12
Whole genes	Head	7	GO:0003676	nucleic acid binding	1414	363	217.25	1.2e-11
Whole genes	Head	7	GO:0097159	organic cyclic compound binding	1944	427	298.68	5.6e-11
Whole genes	Head	7	GO:0140098	catalytic activity, acting on RNA	281	77	43.17	2.1e-10
Whole genes	Head	7	GO:0004386	helicase activity	105	40	16.13	5.2e-9
Whole genes	Head	7	GO:0008186	RNA-dependent ATPase activity	66	29	10.14	7.9e-8
Whole genes	Head	7	GO:0003723	RNA binding	667	214	102.48	1.2e-7
Whole genes	Head	7	GO:0008234	cysteine-type peptidase activity	81	24	12.45	1.9e-7
Whole genes	Head	7	GO:0005198	structural molecule activity	446	107	68.53	5.6e-7
Whole genes	Head	7	GO:0042162	telomeric DNA binding	27	16	4.15	7e-6
Whole genes	Head	7	GO:0101005	ubiquitinyl hydrolase activity	45	18	6.91	3.2e-5
Whole genes	Head	7	GO:0016799	hydrolase activity, hydrolyzing N-glycos...	11	5	1.69	4.3e-5
Whole genes	Head	7	GO:0140097	catalytic activity, acting on DNA	146	36	22.43	2.3e-4
Whole genes	Head	7	GO:0070063	RNA polymerase binding	42	17	6.45	3.6e-4
Whole genes	Head	7	GO:0003707	steroid hormone receptor activity	11	5	1.69	4.6e-4
Whole genes	Head	7	GO:0043560	insulin receptor substrate binding	8	6	1.23	5.3e-4
Whole genes	Head	7	GO:0003724	RNA helicase activity	65	29	9.99	5.9e-4
Whole genes	Head	7	GO:0004197	cysteine-type endopeptidase activity	44	14	6.76	6.6e-4
Whole genes	Head	7	GO:0030234	enzyme regulator activity	492	100	75.59	7.7e-4
Whole genes	Head	7	GO:0016740	transferase activity	1287	208	197.74	0.00107
Whole genes	Head	7	GO:0045309	protein phosphorylated amino acid bindin...	23	11	3.53	0.00116
Whole genes	Head	7	GO:0003712	transcription coregulator activity	337	79	51.78	0.00132
Whole genes	Head	7	GO:0004518	nuclease activity	128	30	19.67	0.00133
Whole genes	Head	7	GO:0016772	transferase activity, transferring phosp...	496	100	76.21	0.00142
Whole genes	Head	7	GO:0045182	translation regulator activity	104	28	15.98	0.0016
Whole genes	Head	7	GO:0001098	basal transcription machinery binding	44	16	6.76	0.0018
Whole genes	Head	7	GO:0016638	oxidoreductase activity, acting on the C...	13	5	2	0.00185
Whole genes	Head	7	GO:0032553	ribonucleotide binding	397	65	61	0.00204
Whole genes	Head	7	GO:0005126	cytokine receptor binding	56	17	8.6	0.00205
Whole genes	Head	7	GO:0030971	receptor tyrosine kinase binding	43	14	6.61	0.00255
Whole genes	Head	7	GO:0042975	peroxisome proliferator activated recept...	8	5	1.23	0.00288
Whole genes	Head	7	GO:0002039	p53 binding	50	17	7.68	0.00302
Whole genes	Head	7	GO:0042393	histone binding	125	34	19.21	0.00318
Whole genes	Head	7	GO:0070097	delta-catenin binding	5	4	0.77	0.0038
Whole genes	Head	7	GO:0005524	ATP binding	232	43	35.65	0.0044
Whole genes	Head	7	GO:0010484	H3 histone acetyltransferase activity	8	6	1.23	0.00444
Whole genes	Head	7	GO:0046872	metal ion binding	643	106	98.79	0.00458
Whole genes	Head	7	GO:0016410	N-acyltransferase activity	45	11	6.91	0.00475
Whole genes	Head	7	GO:0032182	ubiquitin-like protein binding	65	20	9.99	0.00505
Whole genes	Head	7	GO:0051427	hormone receptor binding	119	28	18.28	0.00554
Whole genes	Head	7	GO:0016706	2-oxoglutarate-dependent dioxygenase act...	27	7	4.15	0.00686
Whole genes	Head	7	GO:0140110	transcription regulator activity	797	147	122.45	0.00697
Whole genes	Head	7	GO:0019783	ubiquitin-like protein-specific protease...	50	20	7.68	0.00794
Whole genes	Head	7	GO:0070180	large ribosomal subunit rRNA binding	6	6	0.92	0.0087
Whole genes	Head	7	GO:0019843	rRNA binding	52	25	7.99	0.00906
Whole genes	Head	7	GO:0005048	signal sequence binding	31	10	4.76	0.00935
Whole genes	Head	7	GO:0043559	insulin binding	6	4	0.92	0.00982
Whole genes	Head	7	GO:0045295	gamma-catenin binding	6	4	0.92	0.00985
Whole genes	Head	7	GO:0016817	hydrolase activity, acting on acid anhyd...	519	88	79.74	0.00993
Exons	Head	1	GO:0035254	glutamate receptor binding	38	4	0.14	1.4e-4
Exons	Head	1	GO:0005488	binding	5003	26	18.68	6.1e-4
Exons	Head	1	GO:0008092	cytoskeletal protein binding	516	8	1.93	0.00448
Exons	Head	1	GO:0050998	nitric-oxide synthase binding	14	2	0.05	0.00485
Exons	Head	1	GO:0044877	protein-containing complex binding	672	9	2.51	0.005
Exons	Head	2	GO:0008092	cytoskeletal protein binding	516	11	1.86	2.6e-5
Exons	Head	2	GO:0003779	actin binding	194	10	0.7	3.6e-4
Exons	Head	2	GO:1990715	mRNA CDS binding	8	2	0.03	9.2e-4
Exons	Head	2	GO:0016740	transferase activity	1287	7	4.63	0.00103
Exons	Head	2	GO:0036002	pre-mRNA binding	34	2	0.12	0.00253
Exons	Head	2	GO:0005198	structural molecule activity	446	6	1.6	0.00425
Exons	Head	2	GO:0008307	structural constituent of muscle	36	3	0.13	0.00819
Exons	Head	4	GO:0008092	cytoskeletal protein binding	516	7	1.43	0.0012
Exons	Head	4	GO:0043548	phosphatidylinositol 3-kinase binding	22	2	0.06	0.0028
Exons	Head	4	GO:0008066	glutamate receptor activity	18	2	0.05	0.005
Exons	Head	5	GO:0008092	cytoskeletal protein binding	516	14	3.14	6.5e-5
Exons	Head	5	GO:0019900	kinase binding	496	13	3.02	2.2e-4
Exons	Head	5	GO:0098531	ligand-activated transcription factor ac...	31	4	0.19	4e-4
Exons	Head	5	GO:0004879	nuclear receptor activity	31	4	0.19	4.1e-4
Exons	Head	5	GO:0046906	tetrapyrrole binding	40	3	0.24	0.00156
Exons	Head	5	GO:0005488	binding	5003	39	30.44	0.0023
Exons	Head	5	GO:0005198	structural molecule activity	446	8	2.71	0.00488
Exons	Head	5	GO:0140110	transcription regulator activity	797	11	4.85	0.00686
Exons	Head	7	GO:0050839	cell adhesion molecule binding	130	5	0.45	1e-4
Exons	Head	7	GO:0005102	signaling receptor binding	642	9	2.22	2.1e-4
Exons	Head	7	GO:0005178	integrin binding	58	4	0.2	9.1e-4
Exons	Head	7	GO:0008092	cytoskeletal protein binding	516	7	1.78	0.002
Exons	Head	7	GO:0008022	protein C-terminus binding	176	4	0.61	0.00411
Exons	Head	7	GO:0005509	calcium ion binding	172	5	0.59	0.00615
Exons	Head	7	GO:0051015	actin filament binding	83	4	0.29	0.00659
Exons	Head	7	GO:0005200	structural constituent of cytoskeleton	59	3	0.2	0.00801
