# Supplementary material for: Genetic constraints in genes exhibiting splicing plasticity in facultative diapause
Source: Heredity (Edinb). 2024 Jan 30;132(3):142–55. doi: 10.1038/s41437-024-00669-2 (PMC10923799; doi:10.1038/s41437-024-00669-2)
Supplement: Supplementary file 5 — Table S9 [file 41437_2024_669_MOESM5_ESM.tsv]

tissue	set	pop	metric	sim0	mean_statistic	lcl_statistic	ucl_statistic	mean_statistic_p	lcl_statistic_p	ucl_statistic_p	mean_effsize	lcl_effsize	ucl_effsize
he	DS_exon	Kullaberg	pi	FALSE	15.878962020788407	15.702978149520293	16.05494589205652	0.0012006514862749396	0.0013045821126207071	0.001104946190129289	0.05193129847092099	0.05122168608677537	0.052640910855066614
he	DS_exon	Kullaberg	pi	TRUE	2.597367317550891	NA	NA	0.4579512770640609	NA	NA	-3.0725937305334925e-5	NA	NA
he	DS_exon	Kullaberg	D	FALSE	0.6355847102028752	0.5963745830540477	0.6747948373517028	0.8882399001642767	0.8972618259783256	0.8791158274880718	-0.009533932620149697	-0.00969203797155626	-0.009375827268743135
he	DS_exon	Kullaberg	D	TRUE	0.14392961929636397	NA	NA	0.9860886589790013	NA	NA	-2.179540888815351e-4	NA	NA
he	DS_exon	Kullaberg	piNpiS	FALSE	6.260387488225997	6.149830458045277	6.370944518406717	0.09960663717743795	0.10454388444644751	0.09489346878050392	0.01358494786760832	0.01312429357518865	0.01404560216002799
he	DS_exon	Kullaberg	piNpiS	TRUE	12.469355519577979	NA	NA	0.0059366939175570154	NA	NA	7.226309157187102e-4	NA	NA
he	DS_exon	Luleå	pi	FALSE	17.64666614826736	17.457318771737718	17.836013524797004	5.201655812666413e-4	5.69043084029826e-4	4.754639931544298e-4	0.049149886403581755	0.04851449252260981	0.0497852802845537
he	DS_exon	Luleå	pi	TRUE	4.988965743270042	NA	NA	0.17260691217782315	NA	NA	1.5178310006639517e-4	NA	NA
he	DS_exon	Luleå	D	FALSE	5.2841710532003185	5.1567893128896864	5.411552793510951	0.15213281139866125	0.16066975060618283	0.14402549244592738	0.007665003534229258	0.007237548029831163	0.008092459038627355
he	DS_exon	Luleå	D	TRUE	1.948872995607446	NA	NA	0.5830858221832655	NA	NA	-8.021420973691652e-5	NA	NA
he	DS_exon	Luleå	piNpiS	FALSE	3.6636580359049016	3.58626785268372	3.741048219126083	0.30014824800848505	0.30974462073365255	0.29081807762799256	0.002242087959138181	0.001980634637444999	0.002503541280831363
he	DS_exon	Luleå	piNpiS	TRUE	16.82709145248007	NA	NA	7.670306662318161e-4	NA	NA	0.0010551809716483568	NA	NA
he	DS_event	Kullaberg	pi	FALSE	124.31241826557313	123.89333119582145	124.73150533532481	9.089731190243505e-27	1.1190072234183849e-26	7.38357683918276e-27	0.055750192217634706	0.05555759705690323	0.05594278737836618
he	DS_event	Kullaberg	pi	TRUE	65.7386400201892	NA	NA	3.486165164740135e-14	NA	NA	0.0047877472542879424	NA	NA
he	DS_event	Kullaberg	D	FALSE	0.33509706307440523	0.31729143600358894	0.3529026901452215	0.9532979966884998	0.9567442918139101	0.9497902450912388	-0.0012246796585136004	-0.0012328623915424683	-0.0012164969254847325
he	DS_event	Kullaberg	D	TRUE	0.17262971405170663	NA	NA	0.9818819393950966	NA	NA	-2.1576391071033982e-4	NA	NA
he	DS_event	Kullaberg	piNpiS	FALSE	53.62795792624804	53.367859289090504	53.88805656340557	1.3469629052770603e-11	1.5304424919384525e-11	1.1854670850637557e-11	0.023746696963530975	0.02362469947893551	0.02386869444812644
he	DS_event	Kullaberg	piNpiS	TRUE	129.2481073981968	NA	NA	7.85424139475557e-28	NA	NA	0.009634318330143223	NA	NA
he	DS_event	Luleå	pi	FALSE	168.2818619900585	167.7578293831885	168.8058945969285	2.9893366007923427e-36	3.8788029774268244e-36	2.303826990099518e-36	0.061718395067236184	0.06152271448214656	0.06191407565232581
he	DS_event	Luleå	pi	TRUE	106.06007502551793	NA	NA	7.728616497954779e-23	NA	NA	0.007864779840164678	NA	NA
he	DS_event	Luleå	D	FALSE	2.69656823937354	2.633681127711706	2.7594553510353745	0.4408108011934318	0.451615382797525	0.43021784999327345	-1.1330536244453311e-4	-1.3678822714275352e-4	-8.98224977463127e-5
he	DS_event	Luleå	D	TRUE	0.8860347764467078	NA	NA	0.828796564247329	NA	NA	-1.6132213244454306e-4	NA	NA
he	DS_event	Luleå	piNpiS	FALSE	71.43760955157626	71.06272912849923	71.81248997465329	2.1007785133748117e-15	2.5273931078639647e-15	1.7461521066049539e-15	0.02610130036292001	0.025958325373188117	0.026244275352651905
he	DS_event	Luleå	piNpiS	TRUE	164.0085587921952	NA	NA	2.500296306276702e-35	NA	NA	0.012286977929807326	NA	NA
he	DE_gene	Kullaberg	pi	FALSE	26.430071878109185	26.089113797302822	26.77102995891555	7.751022086822042e-6	9.136315918251129e-6	6.575297370355468e-6	0.004481651086095865	0.004416433396576668	0.0045468687756150625
he	DE_gene	Kullaberg	pi	TRUE	18.614146465400328	NA	NA	3.2850362301042e-4	NA	NA	0.0011915557436966062	NA	NA
he	DE_gene	Kullaberg	D	FALSE	3.1940540448310006	3.186558096534885	3.201549993127116	0.3626626166851537	0.3637462609381539	0.3615817587404078	3.711821821557011e-5	3.5684410201776036e-5	3.8552026229364187e-5
he	DE_gene	Kullaberg	D	TRUE	4.155748660251786	NA	NA	0.2451297950665572	NA	NA	8.819815783362223e-5	NA	NA
he	DE_gene	Kullaberg	piNpiS	FALSE	291.4210193305865	290.98346588221045	291.8585727789625	7.15175888152936e-63	8.894106510228728e-63	5.750729223647085e-63	0.05661975251876453	0.05653385667102678	0.05670564836650227
he	DE_gene	Kullaberg	piNpiS	TRUE	651.5869927297774	NA	NA	6.595892117986368e-141	NA	NA	0.049495344378035516	NA	NA
he	DE_gene	Luleå	pi	FALSE	123.61844501351322	123.15943322752247	124.07745679950398	1.282475128033762e-26	1.6103752331604664e-26	1.0213343051401818e-26	0.018625454758108898	0.018554575853539604	0.018696333662678193
he	DE_gene	Luleå	pi	TRUE	72.0692701545225	NA	NA	1.5384285646689134e-15	NA	NA	0.005270853949520948	NA	NA
he	DE_gene	Luleå	D	FALSE	1.9970851996590349	1.983793112073636	2.0103772872444337	0.5730119025783859	0.5757773100814181	0.5702556558809848	-1.5486639906438622e-4	-1.5691891413316308e-4	-1.5281388399560937e-4
he	DE_gene	Luleå	D	TRUE	6.194969839200238	NA	NA	0.10250036380061069	NA	NA	2.438163796703478e-4	NA	NA
he	DE_gene	Luleå	piNpiS	FALSE	326.37595574359807	325.88148046194556	326.8704310252506	1.943056512721596e-70	2.4861775350353923e-70	1.5185819507088608e-70	0.05123193215202758	0.05115359322907883	0.05131027107497633
he	DE_gene	Luleå	piNpiS	TRUE	793.2960728873923	NA	NA	1.2306956137000907e-171	NA	NA	0.060309529371748494	NA	NA
ab	DS_exon	Kullaberg	pi	FALSE	31.77676765361515	31.52337435224386	32.030160954986435	5.832181165702436e-7	6.595030440069532e-7	5.157425081220008e-7	0.22481849729386835	0.22283886212690515	0.22679813246083155
ab	DS_exon	Kullaberg	pi	TRUE	11.9813542288121	NA	NA	0.007447306732459712	NA	NA	6.853902799765034e-4	NA	NA
ab	DS_exon	Kullaberg	D	FALSE	1.6626547749354532	1.6329666221397559	1.6923429277311506	0.6452681557204887	0.6519381741498211	0.6386374778876495	-0.010448009570816772	-0.010679948264533157	-0.010216070877100386
ab	DS_exon	Kullaberg	D	TRUE	0.9790376507396717	NA	NA	0.806324044035737	NA	NA	-1.542248435027723e-4	NA	NA
ab	DS_exon	Kullaberg	piNpiS	FALSE	8.64546313967118	8.605253383516105	8.685672895826256	0.034395624927490646	0.03502681890723282	0.0337755540059493	0.04480526301326334	0.04448613796441354	0.04512438806211314
ab	DS_exon	Kullaberg	piNpiS	TRUE	18.206147938219853	NA	NA	3.98819506029835e-4	NA	NA	0.0011604203249557276	NA	NA
ab	DS_exon	Luleå	pi	FALSE	21.59595295521943	21.369204240356428	21.822701670082434	7.915783595685497e-5	8.823240168326703e-5	7.101326506319232e-5	0.12075294126765865	0.11928054701530148	0.12222533552001581
ab	DS_exon	Luleå	pi	TRUE	7.902664163898313	NA	NA	0.04806676496607015	NA	NA	3.741349331424232e-4	NA	NA
ab	DS_exon	Luleå	D	FALSE	0.8287435775020522	0.8022451686200951	0.8552419863840093	0.8425803109213408	0.8489299436118825	0.836213253187674	-0.014099067678558102	-0.01427113526870068	-0.013927000088415523
ab	DS_exon	Luleå	D	TRUE	1.3156911487701575	NA	NA	0.7254104731199261	NA	NA	-1.2853394774342512e-4	NA	NA
ab	DS_exon	Luleå	piNpiS	FALSE	6.173918305594287	6.106110000827936	6.241726610360638	0.10344858677958449	0.10656033162989025	0.10042400983771742	0.02088104148417294	0.020434934215973265	0.021327148752372616
ab	DS_exon	Luleå	piNpiS	TRUE	15.325221970565039	NA	NA	0.001558796667865337	NA	NA	9.405694421981867e-4	NA	NA
ab	DS_event	Kullaberg	pi	FALSE	73.93540104364806	73.60401710574473	74.26678498155138	6.127130434731528e-16	7.215496243941407e-16	5.202881167574059e-16	0.045355115756808215	0.04514323344357079	0.04556699807004564
ab	DS_event	Kullaberg	pi	TRUE	43.60791264902975	NA	NA	1.828192501793704e-9	NA	NA	0.0030988944329235157	NA	NA
ab	DS_event	Kullaberg	D	FALSE	3.037883838008766	3.015528295762756	3.060239380254776	0.38582103484295366	0.3892372093414133	0.3824303799177623	2.4222402818903853e-5	9.92857785342422e-6	3.8516227784383486e-5
ab	DS_event	Kullaberg	D	TRUE	3.3798794381760446	NA	NA	0.33667875449804624	NA	NA	2.898957861538802e-5	NA	NA
ab	DS_event	Kullaberg	piNpiS	FALSE	10.555084203166862	10.431127543467438	10.679040862866286	0.01439184740340763	0.01523545133961567	0.013594271397312754	0.004944426834533287	0.004863303366143612	0.005025550302922962
ab	DS_event	Kullaberg	piNpiS	TRUE	42.12788255884268	NA	NA	3.769086525239361e-9	NA	NA	0.0029859495237212056	NA	NA
ab	DS_event	Luleå	pi	FALSE	90.17787418791465	89.77247649381904	90.58327188201027	2.0060963906737378e-19	2.451463601830651e-19	1.6416249371135905e-19	0.045123123285670114	0.04491329011067239	0.04533295646066784
ab	DS_event	Luleå	pi	TRUE	59.176256249089946	NA	NA	8.814840324541153e-13	NA	NA	0.004286954841963519	NA	NA
ab	DS_event	Luleå	D	FALSE	0.9289289136301342	0.9130492547020264	0.944808572558242	0.8184415746902285	0.8222776361568612	0.8146031806708808	-0.001071982963959558	-0.0010802022491190342	-0.0010637636788000818
ab	DS_event	Luleå	D	TRUE	0.7505121560627273	NA	NA	0.8612634614953935	NA	NA	-1.7166421275467588e-4	NA	NA
ab	DS_event	Luleå	piNpiS	FALSE	14.694686430760354	14.509217706373661	14.880155155147047	0.002097052737210477	0.0022879264708583753	0.0019219821498060508	0.0061680835605276135	0.006070262503361636	0.006265904617693591
ab	DS_event	Luleå	piNpiS	TRUE	64.38263092829285	NA	NA	6.798431266012167e-14	NA	NA	0.004684266706982056	NA	NA
ab	DE_gene	Kullaberg	pi	FALSE	64.65507831889249	64.42700202859207	64.88315460919291	5.944800554504385e-14	6.651487940836229e-14	5.313164030721719e-14	0.016994233274226157	0.016931367703581057	0.017057098844871256
ab	DE_gene	Kullaberg	pi	TRUE	52.48294108482329	NA	NA	2.363054613062173e-11	NA	NA	0.0037761707177062947	NA	NA
ab	DE_gene	Kullaberg	D	FALSE	8.03097788143189	7.990553074742277	8.071402688121502	0.045375805915100126	0.046207349154087446	0.04455884787977336	0.0013867083465909284	0.001375565897117496	0.0013978507960643609
ab	DE_gene	Kullaberg	D	TRUE	10.583374918933215	NA	NA	0.014205853147660642	NA	NA	5.787068772079682e-4	NA	NA
ab	DE_gene	Kullaberg	piNpiS	FALSE	97.21456082132605	96.82399940030584	97.60512224234625	6.17067206174334e-21	7.486608750641113e-21	5.0860008529571484e-21	0.026614282717888717	0.02650395463285476	0.026724610802922672
ab	DE_gene	Kullaberg	piNpiS	TRUE	327.2093394940326	NA	NA	1.2825339165396527e-70	NA	NA	0.024741249961388323	NA	NA
ab	DE_gene	Luleå	pi	FALSE	77.60040807154284	77.3348309151891	77.86598522789659	1.0038058722925864e-16	1.1444403460383095e-16	8.804483514499126e-17	0.016629605009260553	0.016570403681495562	0.016688806337025543
ab	DE_gene	Luleå	pi	TRUE	95.46043346329729	NA	NA	1.4701514151101285e-20	NA	NA	0.0070558938845617595	NA	NA
ab	DE_gene	Luleå	D	FALSE	11.20089520539001	11.169155710363395	11.232634700416625	0.010687710291969008	0.010845484080827295	0.010532200394522077	0.001828108605748999	0.00182103337279612	0.0018351838387018781
ab	DE_gene	Luleå	D	TRUE	18.15520147190644	NA	NA	4.0859089258401e-4	NA	NA	0.001156532468857329	NA	NA
ab	DE_gene	Luleå	piNpiS	FALSE	167.01119893711885	166.52054453300534	167.50185334123236	5.6217202545408736e-36	7.174342779475837e-36	4.405087181810905e-36	0.037292223496389006	0.03718066042132909	0.037403786571448924
ab	DE_gene	Luleå	piNpiS	TRUE	465.7741907839798	NA	NA	1.245594741587334e-100	NA	NA	0.03531549074969321	NA	NA
