# Supplementary material for: Genetic constraints in genes exhibiting splicing plasticity in facultative diapause
Source: Heredity (Edinb). 2024 Jan 30;132(3):142–55. doi: 10.1038/s41437-024-00669-2 (PMC10923799; doi:10.1038/s41437-024-00669-2)
Supplement: Supplementary file 6 — Table S10 [file 41437_2024_669_MOESM6_ESM.txt]

tissue	set	pop	metric	sim0	group1	group2	mean_statistic	lcl_statistic	ucl_statistic	mean_statistic_p	lcl_statistic_p	ucl_statistic_p
he	DS_exon	Kullaberg	pi	FALSE	Dia000	Dia000Dir000	1.4091744268639885	1.4076051373736926	1.4107437163542844	0.20836331414272738	0.20604608981099623	0.21068053847445853
he	DS_exon	Kullaberg	pi	FALSE	Dia000	Dir000	0.9579791050459394	0.9562614219943126	0.9596967880975662	0.11418202691538232	0.10994302924547775	0.11842102458528689
he	DS_exon	Kullaberg	pi	FALSE	Dia000	Not DS	3.7178264831513474	3.6991162563560493	3.7365367099466456	2.937509134615863	2.905216424743474	2.9698018444882517
he	DS_exon	Kullaberg	pi	FALSE	Dia000Dir000	Dir000	-0.5976460149510355	-0.5984167302272496	-0.5968752996748214	0.11418202691538232	0.10994302924547775	0.11842102458528689
he	DS_exon	Kullaberg	pi	FALSE	Dia000Dir000	Not DS	1.191803978246702	1.178438535428554	1.20516942106485	0.14049318174456105	0.13406220621759518	0.1469241572715269
he	DS_exon	Kullaberg	pi	FALSE	Dir000	Not DS	2.376773351332305	2.3597159270362718	2.3938307756283383	1.073740065564412	1.0535316526473004	1.0939484784815237
he	DS_exon	Kullaberg	pi	TRUE	Dia000	Dia000Dir000	1.3241036581430312	NA	NA	0.03275955314328106	NA	NA
he	DS_exon	Kullaberg	pi	TRUE	Dia000	Dir000	0.8819032738843562	NA	NA	0	NA	NA
he	DS_exon	Kullaberg	pi	TRUE	Dia000	Not DS	1.4885513768279162	NA	NA	0.08638042578705678	NA	NA
he	DS_exon	Kullaberg	pi	TRUE	Dia000Dir000	Dir000	-0.5762364268966305	NA	NA	0	NA	NA
he	DS_exon	Kullaberg	pi	TRUE	Dia000Dir000	Not DS	-0.5894628327126435	NA	NA	0	NA	NA
he	DS_exon	Kullaberg	pi	TRUE	Dir000	Not DS	0.1699589872239791	NA	NA	0	NA	NA
he	DS_exon	Kullaberg	D	FALSE	Dia000	Dia000Dir000	0.21620393424937834	0.2136011002493685	0.2188067682493882	0	0	0
he	DS_exon	Kullaberg	D	FALSE	Dia000	Dir000	0.2692663598351296	0.2673856390301373	0.2711470806401219	0	0	0
he	DS_exon	Kullaberg	D	FALSE	Dia000	Not DS	0.6025705066381143	0.5789984212463255	0.6261425920299031	0.0021112175499514345	5.351349999137098e-4	0.0036873000999891594
he	DS_exon	Kullaberg	D	FALSE	Dia000Dir000	Dir000	0.006639255886891467	0.004488821105586828	0.008789690668196105	0	0	0
he	DS_exon	Kullaberg	D	FALSE	Dia000Dir000	Not DS	0.20659186147657638	0.18745981219532357	0.2257239107578292	1.0273310415740874e-4	-7.69842509509104e-5	2.824504592657279e-4
he	DS_exon	Kullaberg	D	FALSE	Dir000	Not DS	0.25299442409922623	0.2293136507268691	0.27667519747158337	5.689198870480366e-4	-4.067568960200733e-5	0.0011785154636980806
he	DS_exon	Kullaberg	D	TRUE	Dia000	Dia000Dir000	0.011465117902581957	NA	NA	0	NA	NA
he	DS_exon	Kullaberg	D	TRUE	Dia000	Dir000	0.21302517059009426	NA	NA	0	NA	NA
he	DS_exon	Kullaberg	D	TRUE	Dia000	Not DS	-0.08334292260503837	NA	NA	0	NA	NA
he	DS_exon	Kullaberg	D	TRUE	Dia000Dir000	Dir000	0.1601676105471911	NA	NA	0	NA	NA
he	DS_exon	Kullaberg	D	TRUE	Dia000Dir000	Not DS	-0.07009148588543881	NA	NA	0	NA	NA
he	DS_exon	Kullaberg	D	TRUE	Dir000	Not DS	-0.36419732805993055	NA	NA	0	NA	NA
he	DS_exon	Kullaberg	piNpiS	FALSE	Dia000	Dia000Dir000	-1.2341832773413035	-1.2355752117095589	-1.2327913429730482	0.06804524335615325	0.06589512304599658	0.07019536366630992
he	DS_exon	Kullaberg	piNpiS	FALSE	Dia000	Dir000	-0.9498570802308809	-0.9520407082019893	-0.9476734522597725	0.02746339995412244	0.024783422614104975	0.030143377294139906
he	DS_exon	Kullaberg	piNpiS	FALSE	Dia000	Not DS	0.8124597845528827	0.7913089823991063	0.8336105867066591	0.03163277040695821	0.02736804399113208	0.035897496822784335
he	DS_exon	Kullaberg	piNpiS	FALSE	Dia000Dir000	Dir000	0.42212894705989973	0.4211481553638259	0.4231097387559736	0.0252748656040964	0.022606300608355362	0.027943430599837435
he	DS_exon	Kullaberg	piNpiS	FALSE	Dia000Dir000	Not DS	1.9728146834834852	1.9573380015432515	1.9882913654237189	0.5498610137417775	0.5338999992432625	0.5658220282402926
he	DS_exon	Kullaberg	piNpiS	FALSE	Dir000	Not DS	1.861693564728343	1.8422965915209746	1.8810905379357115	0.5146920068288939	0.49700930673756005	0.5323747069202278
he	DS_exon	Kullaberg	piNpiS	TRUE	Dia000	Dia000Dir000	-1.1497607285130251	NA	NA	0.1245177893597215	NA	NA
he	DS_exon	Kullaberg	piNpiS	TRUE	Dia000	Dir000	-0.8395536507681304	NA	NA	0.09565379348691146	NA	NA
he	DS_exon	Kullaberg	piNpiS	TRUE	Dia000	Not DS	1.3275105137021528	NA	NA	0.1323207450205119	NA	NA
he	DS_exon	Kullaberg	piNpiS	TRUE	Dia000Dir000	Dir000	0.43016664260468157	NA	NA	0.09565379348691146	NA	NA
he	DS_exon	Kullaberg	piNpiS	TRUE	Dia000Dir000	Not DS	2.306011565233521	NA	NA	0.9402485004417234	NA	NA
he	DS_exon	Kullaberg	piNpiS	TRUE	Dir000	Not DS	2.343086522433649	NA	NA	0.9402485004417234	NA	NA
he	DS_exon	Luleå	pi	FALSE	Dia000	Dia000Dir000	2.0575244207138894	2.055834432308667	2.059214409119112	0.7710260219798325	0.7679174949162899	0.7741345490433751
he	DS_exon	Luleå	pi	FALSE	Dia000	Dir000	1.2833667667750739	1.2822802742788357	1.284453259271312	0.22487175205003648	0.223631597036643	0.22611190706342996
he	DS_exon	Luleå	pi	FALSE	Dia000	Not DS	3.9933800193358344	3.972962198261241	4.013797840410428	3.4304434003537874	3.3931026283371057	3.467784172370469
he	DS_exon	Luleå	pi	FALSE	Dia000Dir000	Dir000	-0.9223756270646281	-0.92372181463885	-0.9210294394904062	0.17006310377972944	0.16764839373088095	0.17247781382857794
he	DS_exon	Luleå	pi	FALSE	Dia000Dir000	Not DS	0.805016642092525	0.7892091509834112	0.8208241332016388	0.16754816280067522	0.16491861647610573	0.17017770912524471
he	DS_exon	Luleå	pi	FALSE	Dir000	Not DS	2.260962961304587	2.2420560935534923	2.279869829055682	0.9637482635147651	0.9440188201711243	0.9834777068584059
he	DS_exon	Luleå	pi	TRUE	Dia000	Dia000Dir000	1.9360818094543495	NA	NA	0.5701132002303853	NA	NA
he	DS_exon	Luleå	pi	TRUE	Dia000	Dir000	1.1602125522152522	NA	NA	0.00707150260575701	NA	NA
he	DS_exon	Luleå	pi	TRUE	Dia000	Not DS	2.006084602976784	NA	NA	0.5701132002303853	NA	NA
he	DS_exon	Luleå	pi	TRUE	Dia000Dir000	Dir000	-0.9075773758475745	NA	NA	0	NA	NA
he	DS_exon	Luleå	pi	TRUE	Dia000Dir000	Not DS	-0.9375603698265433	NA	NA	0	NA	NA
he	DS_exon	Luleå	pi	TRUE	Dir000	Not DS	0.2718871409234101	NA	NA	0	NA	NA
he	DS_exon	Luleå	D	FALSE	Dia000	Dia000Dir000	0.9719708355747587	0.9709581498235488	0.9729835213259687	0.004869877227865924	0.004300805081661118	0.0054389493740707295
he	DS_exon	Luleå	D	FALSE	Dia000	Dir000	-0.5035181215985424	-0.5057581664075509	-0.5012780767895338	4.144458789522116e-4	7.999508229526345e-5	7.488966756091597e-4
he	DS_exon	Luleå	D	FALSE	Dia000	Not DS	1.4383355715196866	1.4108509951289037	1.4658201479104696	0.2404411446232316	0.22224557418391447	0.2586367150625487
he	DS_exon	Luleå	D	FALSE	Dia000Dir000	Dir000	-1.363806802584711	-1.3659527905231534	-1.3616608146462685	0.10642564081899335	0.10302954285228093	0.10982173878570577
he	DS_exon	Luleå	D	FALSE	Dia000Dir000	Not DS	0.03244699965408981	0.011381016561309364	0.05351298274687025	6.540144385449139e-4	-1.3783285367189398e-4	0.0014458617307617216
he	DS_exon	Luleå	D	FALSE	Dir000	Not DS	1.9398193835850834	1.9151998412048892	1.9644389259652777	0.5424180485164988	0.5180837334058036	0.566752363627194
he	DS_exon	Luleå	D	TRUE	Dia000	Dia000Dir000	0.8628183104324837	NA	NA	0	NA	NA
he	DS_exon	Luleå	D	TRUE	Dia000	Dir000	-0.2430447487917576	NA	NA	0	NA	NA
he	DS_exon	Luleå	D	TRUE	Dia000	Not DS	0.779210575320892	NA	NA	0	NA	NA
he	DS_exon	Luleå	D	TRUE	Dia000Dir000	Dir000	-1.0401112714931278	NA	NA	0	NA	NA
he	DS_exon	Luleå	D	TRUE	Dia000Dir000	Not DS	-0.5003761620968609	NA	NA	0	NA	NA
he	DS_exon	Luleå	D	TRUE	Dir000	Not DS	1.0452966591686452	NA	NA	0	NA	NA
he	DS_exon	Luleå	piNpiS	FALSE	Dia000	Dia000Dir000	-1.1147644563444612	-1.1156308188242128	-1.1138980938647096	4.213527259271803e-4	9.471003442751435e-5	7.479954174268462e-4
he	DS_exon	Luleå	piNpiS	FALSE	Dia000	Dir000	-0.9765775127371713	-0.978597116185385	-0.9745579092889576	4.213527259271803e-4	9.471003442751435e-5	7.479954174268462e-4
he	DS_exon	Luleå	piNpiS	FALSE	Dia000	Not DS	0.27918244587800717	0.2576640278816716	0.30070086387434275	4.320548136287742e-4	8.947697128221835e-5	7.7463265597533e-4
he	DS_exon	Luleå	piNpiS	FALSE	Dia000Dir000	Dir000	0.25944461333368285	0.25781566208164347	0.26107356458572223	4.175866270322352e-4	9.097256032205284e-5	7.442006937424177e-4
he	DS_exon	Luleå	piNpiS	FALSE	Dia000Dir000	Not DS	1.4592962644724137	1.4429280565886415	1.4756644723561858	0.13390307240600885	0.12312176751815758	0.14468437729386013
he	DS_exon	Luleå	piNpiS	FALSE	Dir000	Not DS	1.3958822785230416	1.3761601655522342	1.415604391493849	0.13377974222664174	0.12290086931687168	0.1446586151364118
he	DS_exon	Luleå	piNpiS	TRUE	Dia000	Dia000Dir000	-1.0000983301424997	NA	NA	0.021459422530136323	NA	NA
he	DS_exon	Luleå	piNpiS	TRUE	Dia000	Dir000	-0.7359234183255308	NA	NA	0.021459422530136323	NA	NA
he	DS_exon	Luleå	piNpiS	TRUE	Dia000	Not DS	1.8360729539958314	NA	NA	0.5761195844534346	NA	NA
he	DS_exon	Luleå	piNpiS	TRUE	Dia000Dir000	Dir000	0.3501840204055257	NA	NA	0.021459422530136323	NA	NA
he	DS_exon	Luleå	piNpiS	TRUE	Dia000Dir000	Not DS	2.5496661336338966	NA	NA	1.2683060042606933	NA	NA
he	DS_exon	Luleå	piNpiS	TRUE	Dir000	Not DS	2.6642928681209446	NA	NA	1.3345107793402995	NA	NA
he	DS_event	Kullaberg	pi	FALSE	Dia000	Dia000Dir000	2.1103343798617695	2.109615854773298	2.111052904950241	1.1570479678240404	1.156277071316978	1.1578188643311027
he	DS_event	Kullaberg	pi	FALSE	Dia000	Dir000	4.553972353219603	4.552942770201194	4.555001936238011	4.63473424481134	4.631284108751413	4.638184380871267
he	DS_event	Kullaberg	pi	FALSE	Dia000	Not DS	10.781080066992715	10.762149262210668	10.800010871774761	25.61569182891773	25.52619175463956	25.7051919031959
he	DS_event	Kullaberg	pi	FALSE	Dia000Dir000	Dir000	2.779589439580559	2.778702253888591	2.7804766252725273	1.7871000386971645	1.7859137747759257	1.7882863026184033
he	DS_event	Kullaberg	pi	FALSE	Dia000Dir000	Not DS	4.609675507428914	4.597222649241676	4.6221283656161525	4.737908880509951	4.71400119640077	4.761816564619132
he	DS_event	Kullaberg	pi	FALSE	Dir000	Not DS	-0.09027188710113304	-0.09831636107298998	-0.0822274131292761	0.04801749481352823	0.045766125267673	0.050268864359383464
he	DS_event	Kullaberg	pi	TRUE	Dia000	Dia000Dir000	2.119319218489443	NA	NA	0.9905894943689207	NA	NA
he	DS_event	Kullaberg	pi	TRUE	Dia000	Dir000	4.421965407394554	NA	NA	4.310659531584314	NA	NA
he	DS_event	Kullaberg	pi	TRUE	Dia000	Not DS	7.660293521314598	NA	NA	12.953484669757623	NA	NA
he	DS_event	Kullaberg	pi	TRUE	Dia000Dir000	Dir000	2.6566197780522223	NA	NA	1.5007066720286368	NA	NA
he	DS_event	Kullaberg	pi	TRUE	Dia000Dir000	Not DS	1.7992832137893757	NA	NA	0.9905894943689207	NA	NA
he	DS_event	Kullaberg	pi	TRUE	Dir000	Not DS	-1.9791097780486342	NA	NA	0.9905894943689207	NA	NA
he	DS_event	Kullaberg	D	FALSE	Dia000	Dia000Dir000	-0.16186859725800617	-0.16319931856399553	-0.16053787595201682	0	0	0
he	DS_event	Kullaberg	D	FALSE	Dia000	Dir000	-0.34984742526653734	-0.350689377519863	-0.34900547301321166	0	0	0
he	DS_event	Kullaberg	D	FALSE	Dia000	Not DS	0.08261703631974522	0.06105705535139012	0.10417701728810033	0	0	0
he	DS_event	Kullaberg	D	FALSE	Dia000Dir000	Dir000	-0.21368753530949292	-0.21405262846440906	-0.21332244215457677	0	0	0
he	DS_event	Kullaberg	D	FALSE	Dia000Dir000	Not DS	0.21899252153088522	0.20430937107851738	0.23367567198325306	0	0	0
he	DS_event	Kullaberg	D	FALSE	Dir000	Not DS	0.3895143527081161	0.37982081749624047	0.3992078879199917	0	0	0
he	DS_event	Kullaberg	D	TRUE	Dia000	Dia000Dir000	-0.055024314735094795	NA	NA	0	NA	NA
he	DS_event	Kullaberg	D	TRUE	Dia000	Dir000	-0.3374687476851575	NA	NA	0	NA	NA
he	DS_event	Kullaberg	D	TRUE	Dia000	Not DS	-0.3131888880916162	NA	NA	0	NA	NA
he	DS_event	Kullaberg	D	TRUE	Dia000Dir000	Dir000	-0.2672328674918163	NA	NA	0	NA	NA
he	DS_event	Kullaberg	D	TRUE	Dia000Dir000	Not DS	-0.10881274249973608	NA	NA	0	NA	NA
he	DS_event	Kullaberg	D	TRUE	Dir000	Not DS	0.24514894268221263	NA	NA	0	NA	NA
he	DS_event	Kullaberg	piNpiS	FALSE	Dia000	Dia000Dir000	-4.6017273485607975	-4.6029857837181565	-4.6004689134034384	4.6789005317971855	4.6762753713507035	4.681525692243667
he	DS_event	Kullaberg	piNpiS	FALSE	Dia000	Dir000	-2.237412694598543	-2.2382938774968433	-2.236531511700243	1.293727410938	1.2922171241998393	1.2952376976761606
he	DS_event	Kullaberg	piNpiS	FALSE	Dia000	Not DS	3.066043930771245	3.0437186278432105	3.0883692336992796	2.2117589114426783	2.1795405435006123	2.2439772793847443
he	DS_event	Kullaberg	piNpiS	FALSE	Dia000Dir000	Dir000	0.801978243235337	0.8014697721124596	0.8024867143582143	0.37411724987930317	0.3738149285160668	0.37441957124253955
he	DS_event	Kullaberg	piNpiS	FALSE	Dia000Dir000	Not DS	6.674749819799115	6.661255931292519	6.688243708305711	9.838080589609552	9.79807189848837	9.878089280730734
he	DS_event	Kullaberg	piNpiS	FALSE	Dir000	Not DS	3.562608012459119	3.5532472060708655	3.5719688188473726	2.838292888525844	2.822669090638241	2.8539166864134473
he	DS_event	Kullaberg	piNpiS	TRUE	Dia000	Dia000Dir000	-4.1645178332443855	NA	NA	4.028708505703602	NA	NA
he	DS_event	Kullaberg	piNpiS	TRUE	Dia000	Dir000	-2.035675898289476	NA	NA	1.077971312331876	NA	NA
he	DS_event	Kullaberg	piNpiS	TRUE	Dia000	Not DS	6.864985802002069	NA	NA	10.478222283739992	NA	NA
he	DS_event	Kullaberg	piNpiS	TRUE	Dia000Dir000	Dir000	0.716142767487979	NA	NA	0.3243103603043899	NA	NA
he	DS_event	Kullaberg	piNpiS	TRUE	Dia000Dir000	Not DS	8.366674524147008	NA	NA	15.449034982090012	NA	NA
he	DS_event	Kullaberg	piNpiS	TRUE	Dir000	Not DS	4.527522188861025	NA	NA	4.622116024541673	NA	NA
he	DS_event	Luleå	pi	FALSE	Dia000	Dia000Dir000	2.617766681651213	2.617038599697141	2.618494763605285	1.7520183336003476	1.7510918065734074	1.752944860627288
he	DS_event	Luleå	pi	FALSE	Dia000	Dir000	5.664846850425833	5.663577620669104	5.666116080182562	7.135338113009036	7.132100821622895	7.138575404395176
he	DS_event	Luleå	pi	FALSE	Dia000	Not DS	12.502739164125343	12.48204027241824	12.523438055832445	34.38782164017114	34.27462577054251	34.50101750979977
he	DS_event	Luleå	pi	FALSE	Dia000Dir000	Dir000	3.428333801966144	3.427392778828272	3.429274825104016	2.739523787901681	2.7380183237380176	2.7410292520653443
he	DS_event	Luleå	pi	FALSE	Dia000Dir000	Not DS	5.222991495855004	5.209393759558105	5.2365892321519025	6.1589712187364505	6.1274908677907165	6.1904515696821845
he	DS_event	Luleå	pi	FALSE	Dir000	Not DS	-0.37544456503590307	-0.3846451704813358	-0.36624395959047035	0.15384705998629875	0.14964616260548155	0.15804795736711594
he	DS_event	Luleå	pi	TRUE	Dia000	Dia000Dir000	2.608133688598798	NA	NA	1.5636589395948586	NA	NA
he	DS_event	Luleå	pi	TRUE	Dia000	Dir000	5.539023540951061	NA	NA	6.817923953792349	NA	NA
he	DS_event	Luleå	pi	TRUE	Dia000	Not DS	9.745365850544312	NA	NA	20.936106693259113	NA	NA
he	DS_event	Luleå	pi	TRUE	Dia000Dir000	Dir000	3.3224502032338927	NA	NA	2.4474262117504564	NA	NA
he	DS_event	Luleå	pi	TRUE	Dia000Dir000	Not DS	2.426438833841354	NA	NA	1.5157622371734547	NA	NA
he	DS_event	Luleå	pi	TRUE	Dir000	Not DS	-2.3553188367264437	NA	NA	1.5157622371734547	NA	NA
he	DS_event	Luleå	D	FALSE	Dia000	Dia000Dir000	0.8579596263624153	0.8566286959643378	0.8592905567604928	0	0	0
he	DS_event	Luleå	D	FALSE	Dia000	Dir000	0.4605250812768799	0.4595437561363387	0.46150640641742113	0	0	0
he	DS_event	Luleå	D	FALSE	Dia000	Not DS	1.5588983702131742	1.5367736962410576	1.5810230441852908	0.22158521127352496	0.20625578994189342	0.2369146326051565
he	DS_event	Luleå	D	FALSE	Dia000Dir000	Dir000	-0.11675326532565894	-0.11704165387898181	-0.11646487677233607	0	0	0
he	DS_event	Luleå	D	FALSE	Dia000Dir000	Not DS	0.1022049129590662	0.08709136773916804	0.11731845817896436	0	0	0
he	DS_event	Luleå	D	FALSE	Dir000	Not DS	0.20272656364927874	0.19244349414834308	0.2130096331502144	0	0	0
he	DS_event	Luleå	D	TRUE	Dia000	Dia000Dir000	0.874043233214311	NA	NA	0	NA	NA
he	DS_event	Luleå	D	TRUE	Dia000	Dir000	0.4214687929890457	NA	NA	0	NA	NA
he	DS_event	Luleå	D	TRUE	Dia000	Not DS	0.6273751196780891	NA	NA	0	NA	NA
he	DS_event	Luleå	D	TRUE	Dia000Dir000	Dir000	-0.16131191192296931	NA	NA	0	NA	NA
he	DS_event	Luleå	D	TRUE	Dia000Dir000	Not DS	-0.6326898119703556	NA	NA	0	NA	NA
he	DS_event	Luleå	D	TRUE	Dir000	Not DS	-0.21981881166648648	NA	NA	0	NA	NA
he	DS_event	Luleå	piNpiS	FALSE	Dia000	Dia000Dir000	-3.2459957944530906	-3.2469601386181868	-3.2450314502879944	2.4545915087882033	2.4531205480113623	2.4560624695650444
he	DS_event	Luleå	piNpiS	FALSE	Dia000	Dir000	-2.184456884443242	-2.1852393783993187	-2.1836743904871656	1.2376721843318705	1.2368099301926312	1.2385344384711099
he	DS_event	Luleå	piNpiS	FALSE	Dia000	Not DS	5.455057299245975	5.432274138732993	5.477840459758957	6.639693690955024	6.58395991596456	6.695427465945488
he	DS_event	Luleå	piNpiS	FALSE	Dia000Dir000	Dir000	0.03621449042561095	0.03599157170265929	0.03643740914856261	0.012732786381638564	0.012653302054511227	0.0128122707087659
he	DS_event	Luleå	piNpiS	FALSE	Dia000Dir000	Not DS	6.806044738913799	6.791914027888326	6.8201754499392715	10.231526215023194	10.188887660206268	10.274164769840121
he	DS_event	Luleå	piNpiS	FALSE	Dir000	Not DS	4.544566261560388	4.534977475714038	4.554155047406738	4.662187980233826	4.642417617189303	4.681958343278349
he	DS_event	Luleå	piNpiS	TRUE	Dia000	Dia000Dir000	-2.9789172736300693	NA	NA	2.06157705371448	NA	NA
he	DS_event	Luleå	piNpiS	TRUE	Dia000	Dir000	-1.9935010897658654	NA	NA	1.0342659504555567	NA	NA
he	DS_event	Luleå	piNpiS	TRUE	Dia000	Not DS	8.93423255712237	NA	NA	17.609049921963265	NA	NA
he	DS_event	Luleå	piNpiS	TRUE	Dia000Dir000	Dir000	0.043214489880850755	NA	NA	0.015233978233757965	NA	NA
he	DS_event	Luleå	piNpiS	TRUE	Dia000Dir000	Not DS	8.217169479082784	NA	NA	14.982210414364816	NA	NA
he	DS_event	Luleå	piNpiS	TRUE	Dir000	Not DS	5.246645637581446	NA	NA	6.207907056496224	NA	NA
he	DE_gene	Kullaberg	pi	FALSE	Dia000	Dia000Dir000	1.728615840222869	1.7283585843906775	1.7288730960550607	0.6048432059116416	0.6032977034502104	0.6063887083730729
he	DE_gene	Kullaberg	pi	FALSE	Dia000	Dir000	2.0171483369757	2.01662766441435	2.01766900953705	0.7567293797830783	0.7560083120606126	0.757450447505544
he	DE_gene	Kullaberg	pi	FALSE	Dia000	Not DE	4.9208094077119116	4.893972020983905	4.947646794439918	5.32578948472086	5.2627890103298265	5.388789959111894
he	DE_gene	Kullaberg	pi	FALSE	Dia000Dir000	Dir000	0.7418255016553436	0.7412853109507478	0.7423656923599393	0.20329026274710923	0.19756311821219916	0.2090174072820193
he	DE_gene	Kullaberg	pi	FALSE	Dia000Dir000	Not DE	2.775753260514855	2.749677145789399	2.801829375240311	1.596172596429114	1.558230629247075	1.6341145636111531
he	DE_gene	Kullaberg	pi	FALSE	Dir000	Not DE	1.0712403137418403	1.0530284047297949	1.0894522227538856	0.24483980012008885	0.23404814073204167	0.25563145950813604
he	DE_gene	Kullaberg	pi	TRUE	Dia000	Dia000Dir000	3.1179548629968297	NA	NA	2.1376045655120377	NA	NA
he	DE_gene	Kullaberg	pi	TRUE	Dia000	Dir000	3.514296130341995	NA	NA	2.5774879887077864	NA	NA
he	DE_gene	Kullaberg	pi	TRUE	Dia000	Not DE	3.4995471643025735	NA	NA	2.5774879887077864	NA	NA
he	DE_gene	Kullaberg	pi	TRUE	Dia000Dir000	Dir000	1.2144597783766977	NA	NA	0.26475536571584657	NA	NA
he	DE_gene	Kullaberg	pi	TRUE	Dia000Dir000	Not DE	-0.058041020512547815	NA	NA	0.020580952345623488	NA	NA
he	DE_gene	Kullaberg	pi	TRUE	Dir000	Not DE	-1.337113855103683	NA	NA	0.26475536571584657	NA	NA
he	DE_gene	Kullaberg	D	FALSE	Dia000	Dia000Dir000	1.7441023691419897	1.743807712165833	1.7443970261181463	0.3126921354944368	0.31240443695945636	0.31297983402941726
he	DE_gene	Kullaberg	D	FALSE	Dia000	Dir000	0.8541241992215245	0.8538877748943242	0.8543606235487248	0	0	0
he	DE_gene	Kullaberg	D	FALSE	Dia000	Not DE	1.0968242779466324	1.082702640800449	1.1109459150928158	0.020747208289858748	0.017317067871800436	0.02417734870791706
he	DE_gene	Kullaberg	D	FALSE	Dia000Dir000	Dir000	-0.42158059459845665	-0.4217402125181537	-0.4214209766787596	0	0	0
he	DE_gene	Kullaberg	D	FALSE	Dia000Dir000	Not DE	-0.97281732123084	-0.986848912742087	-0.958785729719593	0.007302665146163324	0.005324393962689719	0.009280936329636929
he	DE_gene	Kullaberg	D	FALSE	Dir000	Not DE	-0.19893283859567998	-0.20841211812624028	-0.18945355906511968	0	0	0
he	DE_gene	Kullaberg	D	TRUE	Dia000	Dia000Dir000	1.5625728818708635	NA	NA	0.14940366235368707	NA	NA
he	DE_gene	Kullaberg	D	TRUE	Dia000	Dir000	1.5415493703466205	NA	NA	0.14940366235368707	NA	NA
he	DE_gene	Kullaberg	D	TRUE	Dia000	Not DE	0.4751571846370714	NA	NA	0	NA	NA
he	DE_gene	Kullaberg	D	TRUE	Dia000Dir000	Dir000	0.3910332103422614	NA	NA	0	NA	NA
he	DE_gene	Kullaberg	D	TRUE	Dia000Dir000	Not DE	-1.2793798640686167	NA	NA	0.11675149801222358	NA	NA
he	DE_gene	Kullaberg	D	TRUE	Dir000	Not DE	-1.307425495040624	NA	NA	0.11675149801222358	NA	NA
he	DE_gene	Kullaberg	piNpiS	FALSE	Dia000	Dia000Dir000	-0.6763850326135514	-0.6765156766337824	-0.6762543885933204	0.3020775796198206	0.30200538145716277	0.3021497777824785
he	DE_gene	Kullaberg	piNpiS	FALSE	Dia000	Dir000	1.9111674641385876	1.9109139137396753	1.9114210145375	0.9509165391009382	0.950663833704918	0.9511692444969584
he	DE_gene	Kullaberg	piNpiS	FALSE	Dia000	Not DE	13.338163927392642	13.328072204690084	13.3482556500952	39.16424440187377	39.10544847608407	39.223040327663476
he	DE_gene	Kullaberg	piNpiS	FALSE	Dia000Dir000	Dir000	2.38533945896456	2.38511325610673	2.3855656618223895	1.2908166021517216	1.290549514343388	1.291083689960055
he	DE_gene	Kullaberg	piNpiS	FALSE	Dia000Dir000	Not DE	13.808410112564479	13.798569724042718	13.81825050108624	41.87168113172071	41.812351392461856	41.93101087097957
he	DE_gene	Kullaberg	piNpiS	FALSE	Dir000	Not DE	6.756371117590196	6.749595782667383	6.763146452513009	10.249753798977695	10.229449825587476	10.270057772367913
he	DE_gene	Kullaberg	piNpiS	TRUE	Dia000	Dia000Dir000	-1.3752054831801845	NA	NA	0.7719392299028061	NA	NA
he	DE_gene	Kullaberg	piNpiS	TRUE	Dia000	Dir000	3.0039759967749924	NA	NA	2.273311337273307	NA	NA
he	DE_gene	Kullaberg	piNpiS	TRUE	Dia000	Not DE	20.41952290463713	NA	NA	91.25121476335829	NA	NA
he	DE_gene	Kullaberg	piNpiS	TRUE	Dia000Dir000	Dir000	3.976627871156485	NA	NA	3.6784051763677854	NA	NA
he	DE_gene	Kullaberg	piNpiS	TRUE	Dia000Dir000	Not DE	21.503663391966263	NA	NA	101.06387666853698	NA	NA
he	DE_gene	Kullaberg	piNpiS	TRUE	Dir000	Not DE	10.774825999403078	NA	NA	25.74218983896688	NA	NA
he	DE_gene	Luleå	pi	FALSE	Dia000	Dia000Dir000	3.9296823934158263	3.9293127044591034	3.930052082372549	3.593170228321009	3.59250279657948	3.593837660062538
he	DE_gene	Luleå	pi	FALSE	Dia000	Dir000	5.373675542909008	5.3732109079401615	5.374140177877854	6.504575667918581	6.5030091889576545	6.506142146879507
he	DE_gene	Luleå	pi	FALSE	Dia000	Not DE	10.696870944966468	10.676715743029906	10.71702614690303	25.222269042308938	25.13132960997829	25.313208474639584
he	DE_gene	Luleå	pi	FALSE	Dia000Dir000	Dir000	2.4480246244191357	2.447658520208426	2.4483907286298456	1.5416959287893652	1.5412541586619408	1.5421376989167896
he	DE_gene	Luleå	pi	FALSE	Dia000Dir000	Not DE	5.7363921561853894	5.717136313846389	5.75564799852439	7.3413662111640985	7.2961294749750545	7.3866029473531425
he	DE_gene	Luleå	pi	FALSE	Dir000	Not DE	1.2324702922560768	1.2190247075142953	1.2459158769978584	0.6702101138079717	0.6613710075402398	0.6790492200757036
he	DE_gene	Luleå	pi	TRUE	Dia000	Dia000Dir000	5.280614640722549	NA	NA	6.288188608388682	NA	NA
he	DE_gene	Luleå	pi	TRUE	Dia000	Dir000	5.964836900517503	NA	NA	7.912079304890163	NA	NA
he	DE_gene	Luleå	pi	TRUE	Dia000	Not DE	7.90020034178001	NA	NA	13.777092947825217	NA	NA
he	DE_gene	Luleå	pi	TRUE	Dia000Dir000	Dir000	2.0497122418425047	NA	NA	0.9165777998418166	NA	NA
he	DE_gene	Luleå	pi	TRUE	Dia000Dir000	Not DE	1.7472003382423913	NA	NA	0.7926209904984557	NA	NA
he	DE_gene	Luleå	pi	TRUE	Dir000	Not DE	-0.9800852528597791	NA	NA	0.4853937636530857	NA	NA
he	DE_gene	Luleå	D	FALSE	Dia000	Dia000Dir000	1.3049738474553432	1.3046946680728677	1.3052530268378186	0.0011299308537859086	8.955685933345112e-4	0.001364293114237306
he	DE_gene	Luleå	D	FALSE	Dia000	Dir000	0.7797523603185458	0.7793989510694955	0.780105769567596	0	0	0
he	DE_gene	Luleå	D	FALSE	Dia000	Not DE	1.0478864770388923	1.0328865042115896	1.062886449866195	0.007864111141264929	0.005707827951792019	0.010020394330737838
he	DE_gene	Luleå	D	FALSE	Dia000Dir000	Dir000	-0.17800459106956543	-0.17821255148816184	-0.177796630650969	0	0	0
he	DE_gene	Luleå	D	FALSE	Dia000Dir000	Not DE	-0.5097939354861842	-0.5244594840640404	-0.4951283869083281	0	0	0
he	DE_gene	Luleå	D	FALSE	Dir000	Not DE	-0.1528350938836417	-0.1629125302209481	-0.1427576575463353	0	0	0
he	DE_gene	Luleå	D	TRUE	Dia000	Dia000Dir000	2.3440512878500153	NA	NA	0.9413717243066428	NA	NA
he	DE_gene	Luleå	D	TRUE	Dia000	Dir000	1.598220138170301	NA	NA	0.25966102575202377	NA	NA
he	DE_gene	Luleå	D	TRUE	Dia000	Not DE	1.4013519261182572	NA	NA	0.19082058264092583	NA	NA
he	DE_gene	Luleå	D	TRUE	Dia000Dir000	Dir000	-0.12532607663559944	NA	NA	0.040013890912338645	NA	NA
he	DE_gene	Luleå	D	TRUE	Dia000Dir000	Not DE	-1.2611366573269407	NA	NA	0.19082058264092583	NA	NA
he	DE_gene	Luleå	D	TRUE	Dir000	Not DE	-0.7454647145866674	NA	NA	0.040013890912338645	NA	NA
he	DE_gene	Luleå	piNpiS	FALSE	Dia000	Dia000Dir000	-0.596863647918294	-0.596998052876003	-0.596729242960585	0.1755627823158776	0.1754822994788884	0.1756432651528668
he	DE_gene	Luleå	piNpiS	FALSE	Dia000	Dir000	0.9666086073471707	0.966484929879443	0.9667322848148984	0.1755627823158776	0.1754822994788884	0.1756432651528668
he	DE_gene	Luleå	piNpiS	FALSE	Dia000	Not DE	14.067707402686317	14.056979275265402	14.078435530107232	43.529471986242314	43.463574110937444	43.595369861547184
he	DE_gene	Luleå	piNpiS	FALSE	Dia000Dir000	Dir000	1.3885710127993802	1.3884221842859366	1.3887198413128239	0.30549262700071284	0.30537341587928835	0.3056118381221373
he	DE_gene	Luleå	piNpiS	FALSE	Dia000Dir000	Not DE	14.297362304129448	14.286970824790153	14.307753783468744	44.87139211570148	44.80653135994631	44.93625287145665
he	DE_gene	Luleå	piNpiS	FALSE	Dir000	Not DE	8.243931872130934	8.236762133967245	8.251101610294624	15.179018826875533	15.152969938618442	15.205067715132623
he	DE_gene	Luleå	piNpiS	TRUE	Dia000	Dia000Dir000	-1.5819582591180565	NA	NA	0.9443957883976352	NA	NA
he	DE_gene	Luleå	piNpiS	TRUE	Dia000	Dir000	2.8055447988560616	NA	NA	1.99799300782914	NA	NA
he	DE_gene	Luleå	piNpiS	TRUE	Dia000	Not DE	22.48392905347427	NA	NA	110.5256245643881	NA	NA
he	DE_gene	Luleå	piNpiS	TRUE	Dia000Dir000	Dir000	3.9206936989182197	NA	NA	3.5769454254524113	NA	NA
he	DE_gene	Luleå	piNpiS	TRUE	Dia000Dir000	Not DE	23.56589106514638	NA	NA	121.28595663216497	NA	NA
he	DE_gene	Luleå	piNpiS	TRUE	Dir000	Not DE	12.325639926633434	NA	NA	33.57893528487797	NA	NA
ab	DS_exon	Kullaberg	pi	FALSE	Dia000	Dia000Dir000	0.13435127500813113	0.13245045734272826	0.136252092673534	0	0	0
ab	DS_exon	Kullaberg	pi	FALSE	Dia000	Dir000	-0.29262344479687097	-0.2951384793050677	-0.29010841028867423	0	0	0
ab	DS_exon	Kullaberg	pi	FALSE	Dia000	Not DS	3.740384036711006	3.723953330836389	3.756814742585623	3.0512832198213675	3.0228358606592596	3.0797305789834755
ab	DS_exon	Kullaberg	pi	FALSE	Dia000Dir000	Dir000	-0.33600945676712846	-0.3374741836516104	-0.3345447298826465	0	0	0
ab	DS_exon	Kullaberg	pi	FALSE	Dia000Dir000	Not DS	2.2100011150757095	2.1998821108882836	2.2201201192631355	0.9700776965275919	0.9587918490791034	0.9813635439760804
ab	DS_exon	Kullaberg	pi	FALSE	Dir000	Not DS	4.99267732765498	4.973842346951815	5.011512308358145	5.466356822539496	5.423876847782974	5.508836797296018
ab	DS_exon	Kullaberg	pi	TRUE	Dia000	Dia000Dir000	0.039602399732128146	NA	NA	0	NA	NA
ab	DS_exon	Kullaberg	pi	TRUE	Dia000	Dir000	-0.3195479998301891	NA	NA	0	NA	NA
ab	DS_exon	Kullaberg	pi	TRUE	Dia000	Not DS	1.7256278463989427	NA	NA	0.3746135280087193	NA	NA
ab	DS_exon	Kullaberg	pi	TRUE	Dia000Dir000	Dir000	-0.25327124441309085	NA	NA	0	NA	NA
ab	DS_exon	Kullaberg	pi	TRUE	Dia000Dir000	Not DS	0.9513503575947246	NA	NA	0	NA	NA
ab	DS_exon	Kullaberg	pi	TRUE	Dir000	Not DS	2.853610276511133	NA	NA	1.5861084958802312	NA	NA
ab	DS_exon	Kullaberg	D	FALSE	Dia000	Dia000Dir000	0.2158272267797834	0.21338943424875279	0.218265019310814	0	0	0
ab	DS_exon	Kullaberg	D	FALSE	Dia000	Dir000	-0.9457090846906443	-0.9472147366896604	-0.9442034326916282	0	0	0
ab	DS_exon	Kullaberg	D	FALSE	Dia000	Not DS	-0.31744294479663937	-0.33737923426878325	-0.2975066553244955	0	0	0
ab	DS_exon	Kullaberg	D	FALSE	Dia000Dir000	Dir000	-0.8542102375487673	-0.8565033326344299	-0.8519171424631048	0	0	0
ab	DS_exon	Kullaberg	D	FALSE	Dia000Dir000	Not DS	-0.43704585551150066	-0.451102088468926	-0.4229896225540753	0	0	0
ab	DS_exon	Kullaberg	D	FALSE	Dir000	Not DS	0.8722217072123657	0.8465310299484383	0.8979123844762931	0.019840391973801556	0.014889033218683425	0.024791750728919686
ab	DS_exon	Kullaberg	D	TRUE	Dia000	Dia000Dir000	0.020236618934102606	NA	NA	0	NA	NA
ab	DS_exon	Kullaberg	D	TRUE	Dia000	Dir000	-0.8254975404564557	NA	NA	0	NA	NA
ab	DS_exon	Kullaberg	D	TRUE	Dia000	Not DS	-0.8065112106310952	NA	NA	0	NA	NA
ab	DS_exon	Kullaberg	D	TRUE	Dia000Dir000	Dir000	-0.5671993334257264	NA	NA	0	NA	NA
ab	DS_exon	Kullaberg	D	TRUE	Dia000Dir000	Not DS	-0.4893574907503421	NA	NA	0	NA	NA
ab	DS_exon	Kullaberg	D	TRUE	Dir000	Not DS	0.296880609742199	NA	NA	0	NA	NA
ab	DS_exon	Kullaberg	piNpiS	FALSE	Dia000	Dia000Dir000	1.4291130987098601	1.4271595842316174	1.431066613188103	0.42281349551437525	0.4192275714719768	0.4263994195567737
ab	DS_exon	Kullaberg	piNpiS	FALSE	Dia000	Dir000	-1.6947453997352928	-1.6968709896633338	-1.6926198098072518	0.450648216672566	0.4484953999812617	0.4528010333638703
ab	DS_exon	Kullaberg	piNpiS	FALSE	Dia000	Not DS	-0.401543671032682	-0.42029677031156765	-0.3827905717537964	0.1681703387789198	0.1617469679445273	0.17459370961331228
ab	DS_exon	Kullaberg	piNpiS	FALSE	Dia000Dir000	Dir000	-2.636641770425118	-2.6396320346576223	-2.6336515061926136	1.2999848024769058	1.296130902065156	1.3038387028886558
ab	DS_exon	Kullaberg	piNpiS	FALSE	Dia000Dir000	Not DS	-1.8212989868494656	-1.8336711031386768	-1.8089268705602544	0.5386414725752483	0.5306286397499668	0.5466543054005298
ab	DS_exon	Kullaberg	piNpiS	FALSE	Dir000	Not DS	1.758947359086867	1.7351277329775745	1.7827669851961594	0.5557966432159593	0.5406341173313035	0.5709591691006152
ab	DS_exon	Kullaberg	piNpiS	TRUE	Dia000	Dia000Dir000	1.2597877919154676	NA	NA	0.20534623173683544	NA	NA
ab	DS_exon	Kullaberg	piNpiS	TRUE	Dia000	Dir000	-1.607516604489135	NA	NA	0.3647532096832886	NA	NA
ab	DS_exon	Kullaberg	piNpiS	TRUE	Dia000	Not DS	1.0438689732037054	NA	NA	0.20534623173683544	NA	NA
ab	DS_exon	Kullaberg	piNpiS	TRUE	Dia000Dir000	Dir000	-2.3995265935426153	NA	NA	1.085755050852327	NA	NA
ab	DS_exon	Kullaberg	piNpiS	TRUE	Dia000Dir000	Not DS	-0.8509291884640229	NA	NA	0.20534623173683544	NA	NA
ab	DS_exon	Kullaberg	piNpiS	TRUE	Dir000	Not DS	4.050186363022701	NA	NA	3.512775118684627	NA	NA
ab	DS_exon	Luleå	pi	FALSE	Dia000	Dia000Dir000	0.6745411381695549	0.6720327134481806	0.6770495628909291	0.006630751692230019	0.005861382351728633	0.007400121032731404
ab	DS_exon	Luleå	pi	FALSE	Dia000	Dir000	-0.4356048153370592	-0.438770199124849	-0.4324394315492694	0.006630751692230019	0.005861382351728633	0.007400121032731404
ab	DS_exon	Luleå	pi	FALSE	Dia000	Not DS	2.9453148553654036	2.927083201951787	2.9635465087790203	1.8097402799291769	1.7839933344712606	1.835487225387093
ab	DS_exon	Luleå	pi	FALSE	Dia000Dir000	Dir000	-1.0411600651254158	-1.0433999136816043	-1.0389202165692273	0.03005556793205723	0.028433248005805295	0.03167788785830916
ab	DS_exon	Luleå	pi	FALSE	Dia000Dir000	Not DS	1.2888494108743527	1.2765781664370706	1.3011206553116348	0.12830891402753195	0.12045119660574834	0.13616663144931554
ab	DS_exon	Luleå	pi	FALSE	Dir000	Not DS	4.265242025790159	4.244343054839864	4.286140996740454	3.9451171227257955	3.9044169516905773	3.9858172937610137
ab	DS_exon	Luleå	pi	TRUE	Dia000	Dia000Dir000	0.6148474137933595	NA	NA	0	NA	NA
ab	DS_exon	Luleå	pi	TRUE	Dia000	Dir000	-0.376905051672503	NA	NA	0	NA	NA
ab	DS_exon	Luleå	pi	TRUE	Dia000	Not DS	1.3404235999706158	NA	NA	0.045497794065509876	NA	NA
ab	DS_exon	Luleå	pi	TRUE	Dia000Dir000	Dir000	-0.9344532951408315	NA	NA	0	NA	NA
ab	DS_exon	Luleå	pi	TRUE	Dia000Dir000	Not DS	0.1342803810438021	NA	NA	0	NA	NA
ab	DS_exon	Luleå	pi	TRUE	Dir000	Not DS	2.471567975946787	NA	NA	1.0930555182707742	NA	NA
ab	DS_exon	Luleå	D	FALSE	Dia000	Dia000Dir000	0.6113495869926358	0.6077395514169327	0.6149596225683388	0	0	0
ab	DS_exon	Luleå	D	FALSE	Dia000	Dir000	-0.08508735006124801	-0.08739317623836342	-0.08278152388413261	0	0	0
ab	DS_exon	Luleå	D	FALSE	Dia000	Not DS	0.020730775843357023	-0.0030551459427467093	0.044516697629460755	8.153432164657729e-5	-3.284730697743649e-5	1.9591595027059107e-4
ab	DS_exon	Luleå	D	FALSE	Dia000Dir000	Dir000	-0.7197036471940578	-0.7230293118685358	-0.7163779825195797	0	0	0
ab	DS_exon	Luleå	D	FALSE	Dia000Dir000	Not DS	-0.6711588021261091	-0.6867473623973089	-0.6555702418549093	3.576785394708337e-5	-3.142321156601433e-5	1.0295891946018107e-4
ab	DS_exon	Luleå	D	FALSE	Dir000	Not DS	0.1410276546683684	0.11290763840764154	0.16914767092909525	2.918963130965286e-4	-1.9066551731743928e-4	7.744581435104965e-4
ab	DS_exon	Luleå	D	TRUE	Dia000	Dia000Dir000	0.3174122756392827	NA	NA	0	NA	NA
ab	DS_exon	Luleå	D	TRUE	Dia000	Dir000	-0.03985361591591833	NA	NA	0	NA	NA
ab	DS_exon	Luleå	D	TRUE	Dia000	Not DS	-0.5530693714434232	NA	NA	0	NA	NA
ab	DS_exon	Luleå	D	TRUE	Dia000Dir000	Dir000	-0.37054361462500995	NA	NA	0	NA	NA
ab	DS_exon	Luleå	D	TRUE	Dia000Dir000	Not DS	-0.7348545352394207	NA	NA	0	NA	NA
ab	DS_exon	Luleå	D	TRUE	Dir000	Not DS	-0.6891815362805528	NA	NA	0	NA	NA
ab	DS_exon	Luleå	piNpiS	FALSE	Dia000	Dia000Dir000	1.5024035986606636	1.4999934358825533	1.504813761438774	0.25880217983659737	0.2568077315137043	0.26079662815949045
ab	DS_exon	Luleå	piNpiS	FALSE	Dia000	Dir000	-0.5571948616136879	-0.559357226033197	-0.5550324971941788	0.045689067857028275	0.043484091284041286	0.04789404443001526
ab	DS_exon	Luleå	piNpiS	FALSE	Dia000	Not DS	0.9213730488177774	0.9048380221208367	0.937908075514718	0.0772088564735981	0.07251474397123618	0.08190296897596001
ab	DS_exon	Luleå	piNpiS	FALSE	Dia000Dir000	Dir000	-2.017779719919811	-2.020031743277179	-2.015527696562443	0.6080759165073755	0.6056822653295832	0.6104695676851677
ab	DS_exon	Luleå	piNpiS	FALSE	Dia000Dir000	Not DS	-1.0432439809612954	-1.0568163406419686	-1.0296716212806223	0.09962506566356943	0.09541194123730397	0.1038381900898349
ab	DS_exon	Luleå	piNpiS	FALSE	Dir000	Not DS	1.8906474881879893	1.868699464884729	1.9125955114912496	0.5423771065355324	0.5243317407912332	0.5604224722798316
ab	DS_exon	Luleå	piNpiS	TRUE	Dia000	Dia000Dir000	1.179306334351515	NA	NA	0.14579804914512315	NA	NA
ab	DS_exon	Luleå	piNpiS	TRUE	Dia000	Dir000	-0.715095954925233	NA	NA	0.022688252380163164	NA	NA
ab	DS_exon	Luleå	piNpiS	TRUE	Dia000	Not DS	1.7092457844707014	NA	NA	0.4302889362429024	NA	NA
ab	DS_exon	Luleå	piNpiS	TRUE	Dia000Dir000	Dir000	-1.785022756570158	NA	NA	0.4302889362429024	NA	NA
ab	DS_exon	Luleå	piNpiS	TRUE	Dia000Dir000	Not DS	-0.2989861805533366	NA	NA	0.022688252380163164	NA	NA
ab	DS_exon	Luleå	piNpiS	TRUE	Dir000	Not DS	3.513462386102747	NA	NA	2.5761249052388555	NA	NA
ab	DS_event	Kullaberg	pi	FALSE	Dia000	Dia000Dir000	0.3493199061352058	0.3487982772824398	0.3498415349879718	0.13856402902772597	0.13832974361155867	0.13879831444389326
ab	DS_event	Kullaberg	pi	FALSE	Dia000	Dir000	3.156208583838201	3.155465635895069	3.1569515317813326	2.1942985561919577	2.193192496811267	2.1954046155726483
ab	DS_event	Kullaberg	pi	FALSE	Dia000	Not DS	8.102976843043031	8.084271506814277	8.121682179271785	14.511917540360615	14.44522567689167	14.57860940382956
ab	DS_event	Kullaberg	pi	FALSE	Dia000Dir000	Dir000	2.313816796556437	2.3129491446479378	2.314684448464936	1.2074133357490484	1.2064135719469897	1.208413099551107
ab	DS_event	Kullaberg	pi	FALSE	Dia000Dir000	Not DS	4.697518162991496	4.686251678376385	4.708784647606608	4.887417475730074	4.863507377020739	4.911327574439409
ab	DS_event	Kullaberg	pi	FALSE	Dir000	Not DS	1.450615855730911	1.4393873607325331	1.4618443507292889	0.5380055635742604	0.5287691646368821	0.5472419625116388
ab	DS_event	Kullaberg	pi	TRUE	Dia000	Dia000Dir000	0.3377452854434744	NA	NA	0	NA	NA
ab	DS_event	Kullaberg	pi	TRUE	Dia000	Dir000	3.1083683237292994	NA	NA	2.026587048918783	NA	NA
ab	DS_event	Kullaberg	pi	TRUE	Dia000	Not DS	6.004104524213802	NA	NA	7.937664592004257	NA	NA
ab	DS_event	Kullaberg	pi	TRUE	Dia000Dir000	Dir000	2.283552927510216	NA	NA	1.1726730159282306	NA	NA
ab	DS_event	Kullaberg	pi	TRUE	Dia000Dir000	Not DS	2.8562091565873478	NA	NA	1.7657534998032582	NA	NA
ab	DS_event	Kullaberg	pi	TRUE	Dir000	Not DS	-0.44874627991949306	NA	NA	0	NA	NA
ab	DS_event	Kullaberg	D	FALSE	Dia000	Dia000Dir000	0.5046661681472574	0.5041519240471847	0.5051804122473301	0	0	0
ab	DS_event	Kullaberg	D	FALSE	Dia000	Dir000	1.6419588869365254	1.6412246935436545	1.6426930803293962	0.22123584084522963	0.2203472639506531	0.22212441773980615
ab	DS_event	Kullaberg	D	FALSE	Dia000	Not DS	0.9578217748722128	0.9359891840920164	0.9796543656524092	0.025043996712016358	0.020749615704437743	0.029338377719594973
ab	DS_event	Kullaberg	D	FALSE	Dia000Dir000	Dir000	0.9564773949774052	0.9558948661821023	0.9570599237727082	0	0	0
ab	DS_event	Kullaberg	D	FALSE	Dia000Dir000	Not DS	0.07379342455031111	0.060000722601300405	0.08758612649932182	0	0	0
ab	DS_event	Kullaberg	D	FALSE	Dir000	Not DS	-1.1405411026234835	-1.1536423485334912	-1.1274398567134758	0.024182558718056534	0.020702452372013472	0.027662665064099597
ab	DS_event	Kullaberg	D	TRUE	Dia000	Dia000Dir000	0.5583239625523961	NA	NA	0	NA	NA
ab	DS_event	Kullaberg	D	TRUE	Dia000	Dir000	1.5748794626788403	NA	NA	0.23925994183152513	NA	NA
ab	DS_event	Kullaberg	D	TRUE	Dia000	Not DS	0.0015495149539248975	NA	NA	0	NA	NA
ab	DS_event	Kullaberg	D	TRUE	Dia000Dir000	Dir000	0.8605369848272967	NA	NA	0	NA	NA
ab	DS_event	Kullaberg	D	TRUE	Dia000Dir000	Not DS	-0.624955234154111	NA	NA	0	NA	NA
ab	DS_event	Kullaberg	D	TRUE	Dir000	Not DS	-1.7370921819230547	NA	NA	0.30607493256843454	NA	NA
ab	DS_event	Kullaberg	piNpiS	FALSE	Dia000	Dia000Dir000	-1.9591003673594263	-1.959834201857041	-1.9583665328618116	0.6202062422957221	0.6181007806806365	0.6223117039108077
ab	DS_event	Kullaberg	piNpiS	FALSE	Dia000	Dir000	0.13501514326118882	0.13459211427614218	0.13543817224623547	0.035015493413738615	0.03372389244025791	0.03630709438721932
ab	DS_event	Kullaberg	piNpiS	FALSE	Dia000	Not DS	1.6783169527408477	1.6558729368899427	1.7007609685917526	0.4727236128361498	0.4573172777301321	0.48812994794216746
ab	DS_event	Kullaberg	piNpiS	FALSE	Dia000Dir000	Dir000	1.6200274222420843	1.6195104245236076	1.620544419960561	0.43842437698523706	0.4350026267928333	0.4418461271776408
ab	DS_event	Kullaberg	piNpiS	FALSE	Dia000Dir000	Not DS	3.073112574434982	3.059552381692837	3.086672767177127	1.9055143139802815	1.8858003942974386	1.9252282336631243
ab	DS_event	Kullaberg	piNpiS	FALSE	Dir000	Not DS	0.8425939212678027	0.8293160321711684	0.855871810364437	0.11960258484003403	0.11278490124489235	0.1264202684351757
ab	DS_event	Kullaberg	piNpiS	TRUE	Dia000	Dia000Dir000	-1.8139152973070112	NA	NA	0.6797034994779787	NA	NA
ab	DS_event	Kullaberg	piNpiS	TRUE	Dia000	Dir000	0.08687802092196459	NA	NA	0.031158336863287724	NA	NA
ab	DS_event	Kullaberg	piNpiS	TRUE	Dia000	Not DS	4.477682705714846	NA	NA	4.344145528105993	NA	NA
ab	DS_event	Kullaberg	piNpiS	TRUE	Dia000Dir000	Dir000	1.468992732724311	NA	NA	0.54718732506500245	NA	NA
ab	DS_event	Kullaberg	piNpiS	TRUE	Dia000Dir000	Not DS	4.417026748457605	NA	NA	4.300735422586113	NA	NA
ab	DS_event	Kullaberg	piNpiS	TRUE	Dir000	Not DS	2.1429544749091627	NA	NA	0.8912083620639669	NA	NA
ab	DS_event	Luleå	pi	FALSE	Dia000	Dia000Dir000	0.48150725062979943	0.48116659958959	0.48184790167000885	0.1944037142008489	0.1928632829972352	0.1959441454044626
ab	DS_event	Luleå	pi	FALSE	Dia000	Dir000	3.7220847925582587	3.721010390113025	3.7231591950034923	3.1022486113655696	3.1004000912804917	3.1040971314506476
ab	DS_event	Luleå	pi	FALSE	Dia000	Not DS	8.906904393485203	8.886163780656837	8.927645006313568	17.52588320198155	17.44460105058728	17.60716535337582
ab	DS_event	Luleå	pi	FALSE	Dia000Dir000	Dir000	2.757806384328001	2.7568339381947045	2.7587788304612975	1.758074708938254	1.7567827029254912	1.7593667149510168
ab	DS_event	Luleå	pi	FALSE	Dia000Dir000	Not DS	5.263424962195011	5.250191906925069	5.276658017464953	6.16018348088841	6.128881858767998	6.191485103008822
ab	DS_event	Luleå	pi	FALSE	Dir000	Not DS	1.251768369152507	1.2394712791261486	1.2640654591788654	0.38252771747497843	0.3732552847179304	0.39180015023202647
ab	DS_event	Luleå	pi	TRUE	Dia000	Dia000Dir000	0.4674144999819471	NA	NA	0	NA	NA
ab	DS_event	Luleå	pi	TRUE	Dia000	Dir000	3.643342488976921	NA	NA	2.871083433243032	NA	NA
ab	DS_event	Luleå	pi	TRUE	Dia000	Not DS	6.959701537890824	NA	NA	10.689101530186013	NA	NA
ab	DS_event	Luleå	pi	TRUE	Dia000Dir000	Dir000	2.7023837694633936	NA	NA	1.6850110735287147	NA	NA
ab	DS_event	Luleå	pi	TRUE	Dia000Dir000	Not DS	3.385604440751137	NA	NA	2.5465490818491543	NA	NA
ab	DS_event	Luleå	pi	TRUE	Dir000	Not DS	-0.61190464897102	NA	NA	0	NA	NA
ab	DS_event	Luleå	D	FALSE	Dia000	Dia000Dir000	0.004713597738206958	0.0038528893055512327	0.005574306170862684	0	0	0
ab	DS_event	Luleå	D	FALSE	Dia000	Dir000	0.8435694112171226	0.842792226415385	0.8443465960188602	0	0	0
ab	DS_event	Luleå	D	FALSE	Dia000	Not DS	0.26276026413184334	0.23938081949649148	0.2861397087671952	4.247325222458269e-5	-4.07743221355992e-5	1.2572082658476457e-4
ab	DS_event	Luleå	D	FALSE	Dia000Dir000	Dir000	0.703077334240434	0.7027644799855096	0.7033901884953583	0	0	0
ab	DS_event	Luleå	D	FALSE	Dia000Dir000	Not DS	0.16517494322692822	0.1494109669030277	0.18093891955082875	0	0	0
ab	DS_event	Luleå	D	FALSE	Dir000	Not DS	-0.7216751465936897	-0.735609429145184	-0.7077408640421954	1.2500171589529163e-4	-1.200016472594772e-4	3.7000507905006046e-4
ab	DS_event	Luleå	D	TRUE	Dia000	Dia000Dir000	0.01592868092035801	NA	NA	0	NA	NA
ab	DS_event	Luleå	D	TRUE	Dia000	Dir000	0.8402361212550095	NA	NA	0	NA	NA
ab	DS_event	Luleå	D	TRUE	Dia000	Not DS	0.3986566343994722	NA	NA	0	NA	NA
ab	DS_event	Luleå	D	TRUE	Dia000Dir000	Dir000	0.6919018832618897	NA	NA	0	NA	NA
ab	DS_event	Luleå	D	TRUE	Dia000Dir000	Not DS	0.20620110118219137	NA	NA	0	NA	NA
ab	DS_event	Luleå	D	TRUE	Dir000	Not DS	-0.7300831364771269	NA	NA	0	NA	NA
ab	DS_event	Luleå	piNpiS	FALSE	Dia000	Dia000Dir000	-1.0132085819582584	-1.0136800669054031	-1.0127370970111136	0.029901554938396895	0.02954006215790269	0.0302630477188911
ab	DS_event	Luleå	piNpiS	FALSE	Dia000	Dir000	0.005589987308979387	0.005033272794890821	0.006146701823067952	0.002885491330834732	0.002752482155661484	0.0030185005060079802
ab	DS_event	Luleå	piNpiS	FALSE	Dia000	Not DS	2.9350098231069577	2.9125693103317296	2.9574503358821858	1.763664353362952	1.7342342298681728	1.793094476857731
ab	DS_event	Luleå	piNpiS	FALSE	Dia000Dir000	Dir000	0.7628933407574754	0.762358567725644	0.7634281137893068	0.029901554938396895	0.02954006215790269	0.0302630477188911
ab	DS_event	Luleå	piNpiS	FALSE	Dia000Dir000	Not DS	2.9606692188117085	2.946118210336561	2.975220227286856	1.7734703425093654	1.7511597236366976	1.7957809613820332
ab	DS_event	Luleå	piNpiS	FALSE	Dir000	Not DS	1.6792525062950217	1.6659390798165161	1.6925659327735272	0.4379911252994648	0.4259694748972536	0.450012775701676
ab	DS_event	Luleå	piNpiS	TRUE	Dia000	Dia000Dir000	-0.9893632375442033	NA	NA	0.014368614681044745	NA	NA
ab	DS_event	Luleå	piNpiS	TRUE	Dia000	Dir000	-0.09221463394166811	NA	NA	0	NA	NA
ab	DS_event	Luleå	piNpiS	TRUE	Dia000	Not DS	6.100379639281132	NA	NA	8.197293974251437	NA	NA
ab	DS_event	Luleå	piNpiS	TRUE	Dia000Dir000	Dir000	0.6631041063379517	NA	NA	0	NA	NA
ab	DS_event	Luleå	piNpiS	TRUE	Dia000Dir000	Not DS	4.56114551024417	NA	NA	4.594522939439271	NA	NA
ab	DS_event	Luleå	piNpiS	TRUE	Dir000	Not DS	3.0913426224639564	NA	NA	2.0985338876755244	NA	NA
ab	DE_gene	Kullaberg	pi	FALSE	Dia000	Dia000Dir000	3.8419335584917764	3.8412909283401975	3.8425761886433554	3.311357200095588	3.3102197090939764	3.3124946910972
ab	DE_gene	Kullaberg	pi	FALSE	Dia000	Dir000	4.398506592386852	4.397749238053707	4.399263946719997	4.263641291836823	4.2621258455498126	4.265156738123833
ab	DE_gene	Kullaberg	pi	FALSE	Dia000	Not DE	7.835965283189457	7.819832289962887	7.852098276416026	13.56863681415552	13.51280067966551	13.62447294864553
ab	DE_gene	Kullaberg	pi	FALSE	Dia000Dir000	Dir000	1.2322587222867547	1.231984760216258	1.2325326843572515	0.35854083183082136	0.35762757931108896	0.35945408435055376
ab	DE_gene	Kullaberg	pi	FALSE	Dia000Dir000	Not DE	1.8079698438181593	1.7955159807777912	1.8204237068585274	0.6817135684800947	0.6697477110985061	0.6936794258616833
ab	DE_gene	Kullaberg	pi	FALSE	Dir000	Not DE	-0.038351574195801465	-0.04794622712375386	-0.02875692126784907	0.04763660124619113	0.04528861497429002	0.04998458751809224
ab	DE_gene	Kullaberg	pi	TRUE	Dia000	Dia000Dir000	5.155237767974586	NA	NA	5.994288868306802	NA	NA
ab	DE_gene	Kullaberg	pi	TRUE	Dia000	Dir000	5.282727328291846	NA	NA	6.196287729274156	NA	NA
ab	DE_gene	Kullaberg	pi	TRUE	Dia000	Not DE	6.035723509470722	NA	NA	8.022499493765853	NA	NA
ab	DE_gene	Kullaberg	pi	TRUE	Dia000Dir000	Dir000	1.092541558867434	NA	NA	0.41388260920224923	NA	NA
ab	DE_gene	Kullaberg	pi	TRUE	Dia000Dir000	Not DE	-1.3023660464192912	NA	NA	0.41388260920224923	NA	NA
ab	DE_gene	Kullaberg	pi	TRUE	Dir000	Not DE	-2.277589491870782	NA	NA	1.165877354602031	NA	NA
ab	DE_gene	Kullaberg	D	FALSE	Dia000	Dia000Dir000	0.10217832457895432	0.10193933879605159	0.10241731036185704	3.932033914763495e-5	-3.77475255817307e-5	1.163882038770006e-4
ab	DE_gene	Kullaberg	D	FALSE	Dia000	Dir000	2.5963251083664116	2.5957770359022247	2.5968731808305985	1.3096227971239434	1.3075176242728874	1.3117279699749993
ab	DE_gene	Kullaberg	D	FALSE	Dia000	Not DE	-0.09786479753649217	-0.11566609455472585	-0.0800635005182585	1.190290024733792e-4	-1.142678423744439e-4	3.523258473212023e-4
ab	DE_gene	Kullaberg	D	FALSE	Dia000Dir000	Dir000	2.2663276206584415	2.2658026468629866	2.2668525944538964	1.0278289781473346	1.0271466680873749	1.0285112882072944
ab	DE_gene	Kullaberg	D	FALSE	Dia000Dir000	Not DE	-0.183470080694675	-0.19698006878349622	-0.16996009260585376	1.190290024733792e-4	-1.142678423744439e-4	3.523258473212023e-4
ab	DE_gene	Kullaberg	D	FALSE	Dir000	Not DE	-2.7639866134990205	-2.7744329018814295	-2.7535403251166115	1.4807672418863294	1.4677698830679804	1.4937646007046783
ab	DE_gene	Kullaberg	D	TRUE	Dia000	Dia000Dir000	2.165983201138899	NA	NA	0.9163186731468099	NA	NA
ab	DE_gene	Kullaberg	D	TRUE	Dia000	Dir000	2.4618854555217298	NA	NA	1.0813130585821105	NA	NA
ab	DE_gene	Kullaberg	D	TRUE	Dia000	Not DE	0.38766326643748394	NA	NA	0.0015607967039607616	NA	NA
ab	DE_gene	Kullaberg	D	TRUE	Dia000Dir000	Dir000	0.6773147229438795	NA	NA	0.0015607967039607616	NA	NA
ab	DE_gene	Kullaberg	D	TRUE	Dia000Dir000	Not DE	-2.123862476961668	NA	NA	0.9163186731468099	NA	NA
ab	DE_gene	Kullaberg	D	TRUE	Dir000	Not DE	-2.407862659159434	NA	NA	1.0813130585821105	NA	NA
ab	DE_gene	Kullaberg	piNpiS	FALSE	Dia000	Dia000Dir000	-0.0918987956044686	-0.09243653420332593	-0.09136105700561128	0.007935165363393169	0.00705343110488691	0.008816899621899427
ab	DE_gene	Kullaberg	piNpiS	FALSE	Dia000	Dir000	4.290966934255012	4.290138999641083	4.291794868868942	4.147808947888827	4.146189601664543	4.149428294113112
ab	DE_gene	Kullaberg	piNpiS	FALSE	Dia000	Not DE	8.630837144427145	8.611925140711119	8.649749148143172	16.457144196029557	16.38526140470661	16.529026987352502
ab	DE_gene	Kullaberg	piNpiS	FALSE	Dia000Dir000	Dir000	3.9282974272172204	3.9273493523922594	3.9292455020421815	3.5907102611738186	3.588998575043735	3.5924219473039023
ab	DE_gene	Kullaberg	piNpiS	FALSE	Dia000Dir000	Not DE	6.629051221790246	6.614344068361457	6.6437583752190355	9.784272529432899	9.74096657514005	9.827578483725748
ab	DE_gene	Kullaberg	piNpiS	FALSE	Dir000	Not DE	0.5647804593964907	0.5536477369866117	0.5759131818063696	0.017577812888481197	0.015051714279118378	0.020103911497844015
ab	DE_gene	Kullaberg	piNpiS	TRUE	Dia000	Dia000Dir000	0.6027575157937509	NA	NA	0.2622747481675449	NA	NA
ab	DE_gene	Kullaberg	piNpiS	TRUE	Dia000	Dir000	5.5444554904440695	NA	NA	6.928308936732533	NA	NA
ab	DE_gene	Kullaberg	piNpiS	TRUE	Dia000	Not DE	16.207015295591624	NA	NA	57.568738891951114	NA	NA
ab	DE_gene	Kullaberg	piNpiS	TRUE	Dia000Dir000	Dir000	4.5596761697145665	NA	NA	4.813332668586336	NA	NA
ab	DE_gene	Kullaberg	piNpiS	TRUE	Dia000Dir000	Not DE	11.256778445689962	NA	NA	27.969692136672393	NA	NA
ab	DE_gene	Kullaberg	piNpiS	TRUE	Dir000	Not DE	3.1775291654660553	NA	NA	2.52713901205031	NA	NA
ab	DE_gene	Luleå	pi	FALSE	Dia000	Dia000Dir000	3.435416793301379	3.434756461329196	3.436077125273562	2.626107744359417	2.625030283872683	2.627185204846151
ab	DE_gene	Luleå	pi	FALSE	Dia000	Dir000	4.613576125730392	4.612942592069131	4.614209659391654	4.7035768999620355	4.702252411363499	4.704901388560572
ab	DE_gene	Luleå	pi	FALSE	Dia000	Not DE	8.620651094860587	8.604597370802711	8.636704818918464	16.412912733961516	16.351926951310492	16.47389851661254
ab	DE_gene	Luleå	pi	FALSE	Dia000Dir000	Dir000	1.6770459496248504	1.6767729793449713	1.6773189199047296	0.7280064696467176	0.7277586569185607	0.7282542823748744
ab	DE_gene	Luleå	pi	FALSE	Dia000Dir000	Not DE	2.79607105249681	2.7836662682895597	2.8084758367040603	1.8167577998411357	1.8001121381249177	1.8334034615573538
ab	DE_gene	Luleå	pi	FALSE	Dir000	Not DE	0.22637813182791047	0.21680186298697868	0.23595440066884227	0.09244652672276055	0.0887465275475455	0.0961465258979756
ab	DE_gene	Luleå	pi	TRUE	Dia000	Dia000Dir000	6.374586918297825	NA	NA	9.13440631643942	NA	NA
ab	DE_gene	Luleå	pi	TRUE	Dia000	Dir000	7.293386712631384	NA	NA	11.820650914919602	NA	NA
ab	DE_gene	Luleå	pi	TRUE	Dia000	Not DE	8.35691384119148	NA	NA	15.413095857553488	NA	NA
ab	DE_gene	Luleå	pi	TRUE	Dia000Dir000	Dir000	1.9751391636234903	NA	NA	1.0154514675039887	NA	NA
ab	DE_gene	Luleå	pi	TRUE	Dia000Dir000	Not DE	-1.0105406627658258	NA	NA	0.5055165690718199	NA	NA
ab	DE_gene	Luleå	pi	TRUE	Dir000	Not DE	-3.124716970276069	NA	NA	2.2725167830617354	NA	NA
ab	DE_gene	Luleå	D	FALSE	Dia000	Dia000Dir000	1.934366763577828	1.9338000474860064	1.9349334796696498	0.6687088815020469	0.6678313515910236	0.6695864114130702
ab	DE_gene	Luleå	D	FALSE	Dia000	Dir000	2.999280412094792	2.9987957140180788	2.999765110171505	1.7896740525012609	1.788966767602888	1.7903813373996338
ab	DE_gene	Luleå	D	FALSE	Dia000	Not DE	2.153237333274461	2.1344552735112226	2.1720193930377	0.8694398793949752	0.8525948580073354	0.8862849007826151
ab	DE_gene	Luleå	D	FALSE	Dia000Dir000	Dir000	1.3044391560687683	1.3042526924091198	1.3046256197284167	0.41251980438282837	0.4113533236312604	0.4136862851343963
ab	DE_gene	Luleå	D	FALSE	Dia000Dir000	Not DE	-0.4534151502292423	-0.4679443600214898	-0.43888594043699475	0.1920948230683508	0.1857210766562801	0.1984685694804215
ab	DE_gene	Luleå	D	FALSE	Dir000	Not DE	-1.8699607218732415	-1.8812202777994538	-1.8587011659470292	0.6497605641042846	0.6432156270215954	0.6563055011869738
ab	DE_gene	Luleå	D	TRUE	Dia000	Dia000Dir000	3.1125087525759545	NA	NA	2.0326755156118494	NA	NA
ab	DE_gene	Luleå	D	TRUE	Dia000	Dir000	3.1742670964058424	NA	NA	2.0451343182604185	NA	NA
ab	DE_gene	Luleå	D	TRUE	Dia000	Not DE	0.8669769497523077	NA	NA	0.11243373857853277	NA	NA
ab	DE_gene	Luleå	D	TRUE	Dia000Dir000	Dir000	0.6174171375366508	NA	NA	0.11243373857853277	NA	NA
ab	DE_gene	Luleå	D	TRUE	Dia000Dir000	Not DE	-2.8303035831852856	NA	NA	1.831855773341619	NA	NA
ab	DE_gene	Luleå	D	TRUE	Dir000	Not DE	-2.9041936165254514	NA	NA	1.831855773341619	NA	NA
ab	DE_gene	Luleå	piNpiS	FALSE	Dia000	Dia000Dir000	-0.1467923022998283	-0.14720289314333113	-0.14638171145632545	0.009368152824862279	0.008172212539420017	0.01056409311030454
ab	DE_gene	Luleå	piNpiS	FALSE	Dia000	Dir000	5.803269355224049	5.802339991591102	5.804198718856996	7.584845800165252	7.582437971462434	7.58725362886807
ab	DE_gene	Luleå	piNpiS	FALSE	Dia000	Not DE	11.287712433976246	11.269321453564729	11.306103414387763	28.06207698546108	27.971247473820103	28.152906497102055
ab	DE_gene	Luleå	piNpiS	FALSE	Dia000Dir000	Dir000	5.313284166355528	5.312476451845456	5.3140918808655995	6.490832121493466	6.488906462971784	6.492757780015149
ab	DE_gene	Luleå	piNpiS	FALSE	Dia000Dir000	Not DE	8.64582436202337	8.631652926539854	8.659995797506888	16.584540162611557	16.530647508649928	16.638432816573186
ab	DE_gene	Luleå	piNpiS	FALSE	Dir000	Not DE	0.5498732166123221	0.5387933517314898	0.5609530814931545	0.014692416949758752	0.012351578602101046	0.017033255297416457
ab	DE_gene	Luleå	piNpiS	TRUE	Dia000	Dia000Dir000	0.762725971087809	NA	NA	0.3510286610223014	NA	NA
ab	DE_gene	Luleå	piNpiS	TRUE	Dia000	Dir000	6.168074890897682	NA	NA	8.558296037360746	NA	NA
ab	DE_gene	Luleå	piNpiS	TRUE	Dia000	Not DE	19.376991354901342	NA	NA	82.14013963342849	NA	NA
ab	DE_gene	Luleå	piNpiS	TRUE	Dia000Dir000	Dir000	4.989008283182043	NA	NA	5.739761285459178	NA	NA
ab	DE_gene	Luleå	piNpiS	TRUE	Dia000Dir000	Not DE	13.308179672220605	NA	NA	38.984063774070016	NA	NA
ab	DE_gene	Luleå	piNpiS	TRUE	Dir000	Not DE	4.28298653011962	NA	NA	4.433205934399538	NA	NA
